# Supplementary material for: Acute gastroenteritis associated with Rotavirus A among children less than 5 years of age in Nepal
Source: BMC Infect Dis. 2019 May 22;19:456. doi: 10.1186/s12879-019-4092-2 (PMC6532269; doi:10.1186/s12879-019-4092-2)
Supplement: Supplementary file 1 — Rotavirus dataset, 2017(the data generated during this study, includes the data generated like month of hospital visit, number of diarrhea, vomiting, ELISA results, genotyping results in excel sheet.) (XLSX 157 kb) [file 12879_2019_4092_MOESM1_ESM.xlsx]

## Sheet: Sheet1
Sample ID	Deparment	District of residence of case	Date of admission	Acute diarrhoea?	Bloody diarrhae?	Fever	Abdominal pain	Nausea	Date of onset of diarrhoea	Maximum number ( in 24-hour)	Vomit?	Maximum number (in 24-hour)	Degree of dehydration	Rehydration therapy given?	Type of rehydration	receive Rotavirus vaccine?	If yes, type of Rotavirus vaccine	If yes, number of doses	Date of first Rotavirus vaccine dose	Date of second Rotavirus vaccine dose	Date of third Rotavirus vaccine dose	Was stool specimen collected	Date of stool collection	Date stool specimen was received in the lab	Was volume adequate for ELISA?	ELISA results for stool	Was stool specimen stored?	Genotype result G_ P[ _ ]
17N01	IPD	Kathmandu	2017-01-01	Yes	No	Yes	Yes	Yes	2016-12-30	8	no		Severe	Yes	ORS	No						Yes	2017-01-01	2017-01-01	Yes	1	Yes
17N02	IPD	Kathmandu	2017-01-01	Yes	No	No	Yes	No	2016-12-31	6	no		some	Yes	ORS	No						Yes	2017-01-01	2017-01-01	Yes	1	Yes
17N03	OPD	Kathmandu		Yes	No	No	Yes	yes	2016-12-31	8	no		some	Yes	ORS	No						Yes	2017-01-01	2017-01-01	Yes	0	Yes
17N04	OPD	Lalitpur		Yes	No	No	Yes	No	2016-12-30	9	no		some	Yes	ORS	No						Yes	2017-01-01	2017-01-01	Yes	0	Yes
17N05	OPD	Kathmandu		Yes	No	No	Yes	No	2016-12-30	5	no		some	Yes	ORS	No						Yes	2017-01-01	2017-01-01	Yes	0	Yes
17N06	IPD	Kathmandu	2017-01-02	Yes	No	Yes	Yes	No	2017-01-01	7	no		some	Yes	ORS	No						Yes	2017-01-02	2017-01-02	Yes	1	Yes	G3P[8]
17N07	IPD	Kathmandu	2017-01-02	Yes	No	Yes	Yes	Yes	2016-12-31	6	no		Severe	Yes	ORS	No						Yes	2017-01-02	2017-01-02	Yes	1	Yes
17N08	IPD	Kathmandu	2017-01-02	Yes	No	No	Yes	No	2017-01-01	10	no		some	Yes	ORS	No						Yes	2017-01-02	2017-01-02	Yes	1	Yes
17N09	OPD	Lalitpur		Yes	No	No	Yes	No	2017-01-01	5	yes	2	some	Yes	ORS	No						Yes	2017-01-02	2017-01-02	Yes	1	Yes	G12P[6]
17N10	OPD	Kathmandu		Yes	No	No	Yes	No	2017-01-01	8	no		some	Yes	ORS	No						Yes	2017-01-02	2017-01-02	Yes	0	Yes
17N11	IPD	Kathmandu	2017-01-03	Yes	No	Yes	Yes	Yes	2017-01-01	12	Yes	1	Severe	Yes	IV	No						Yes	2017-01-03	2017-01-03	Yes	1	Yes
17N12	IPD	Kathmandu	2017-01-03	Yes	No	No	Yes	No	2017-01-02	5	no		some	Yes	ORS	No						Yes	2017-01-03	2017-01-03	Yes	0	Yes
17N13	IPD	Kathmandu	2017-01-03	Yes	No	No	Yes	yes	2017-01-02	9	Yes	2	some	Yes	IV	No						Yes	2017-01-03	2017-01-03	Yes	0	Yes
17N14	OPD	Kathmandu		Yes	No	Yes	Yes	No	2017-01-02	8	yes	4	some	Yes	ORS	No						Yes	2017-01-03	2017-01-03	Yes	1	Yes
17N15	IPD	Kathmandu	2017-01-04	Yes	No	Yes	Yes	Yes	2017-01-01	6	Yes	1	some	Yes	ORS	No						Yes	2017-01-04	2017-01-04	Yes	0	Yes
17N16	IPD	Kathmandu	2017-01-04	Yes	No	No	Yes	No	2017-01-02	8	no		some	Yes	ORS	No						Yes	2017-01-04	2017-01-04	Yes	0	Yes
17N17	IPD	Kathmandu	2017-01-04	Yes	No	No	Yes	No	2017-01-03	10	no		some	Yes	ORS	No						Yes	2017-01-04	2017-01-04	Yes	0	Yes
17N18	OPD	Kathmandu		Yes	No	No	Yes	Yes	2017-01-02	9	no		some	Yes	ORS	No						Yes	2017-01-04	2017-01-04	Yes	0	Yes
17N19	OPD	Kathmandu		Yes	No	No	Yes	No	2017-01-03	6	no		some	Yes	ORS	No						Yes	2017-01-04	2017-01-04	Yes	0	Yes
17N20	IPD	Kathmandu	2017-01-05	Yes	No	Yes	Yes	No	2017-01-04	8	no		some	Yes	ORS	No						Yes	2017-01-05	2017-01-05	Yes	0	Yes
17N21	IPD	Kathmandu	2017-01-05	Yes	No	Yes	Yes	Yes	2017-01-04	12	Yes	2	Severe	Yes	IV	No						Yes	2017-01-05	2017-01-05	Yes	0	Yes
17N22	IPD	Kathmandu	2017-01-05	Yes	No	No	Yes	No	2017-01-03	6	no		some	Yes	ORS	No						Yes	2017-01-05	2017-01-05	Yes	1	Yes	G3P[8]
17N23	OPD	Kathmandu		Yes	No	No	Yes	No	2017-01-03	5	no		some	Yes	ORS	No						Yes	2017-01-05	2017-01-05	Yes	0	Yes
17N24	OPD	Kathmandu		Yes	No	No	Yes	No	2017-01-03	8	no		some	Yes	ORS	No						Yes	2017-01-05	2017-01-05	Yes	0	Yes
17N25	IPD	Kathmandu	2017-01-06	Yes	No	Yes	Yes	Yes	2017-01-05	8	Yes	2	some	Yes	ORS	No						Yes	2017-01-06	2017-01-06	Yes	0	Yes
17N26	IPD	Lalitpur	2017-01-06	Yes	No	Yes	Yes	No	2017-01-05	10	No		some	Yes	ORS	No						Yes	2017-01-06	2017-01-06	Yes	0	Yes
17N27	OPD	Kathmandu		Yes	No	No	Yes	No	2017-01-05	9	no		some	Yes	ORS	No						Yes	2017-01-06	2017-01-06	Yes	0	Yes
17N28	OPD	Kathmandu		Yes	No	No	Yes	Yes	2017-01-06	12	no		some	Yes	ORS	No						Yes	2017-01-07	2017-01-07	Yes	0	Yes
17N29	IPD	Kathmandu	2017-01-08	Yes	No	No	Yes	No	2017-01-06	10	No		some	Yes	ORS	No						Yes	2017-01-08	2017-01-08	Yes	0	Yes
17N30	IPD	Kathmandu	2017-01-08	Yes	No	Yes	Yes	No	2017-01-07	6	No		some	Yes	ORS	No						Yes	2017-01-08	2017-01-08	Yes	0	Yes
17N31	OPD	Kathmandu		Yes	No	No	Yes	No	2017-01-06	8	yes	4	some	Yes	ORS	No						Yes	2017-01-08	2017-01-08	Yes	1	Yes
17N32	OPD	Kathmandu		Yes	No	No	Yes	No	2017-01-07	9	yes	3	some	Yes	ORS	No						Yes	2017-01-08	2017-01-08	Yes	1	Yes
17N33	OPD	Kathmandu		Yes	No	No	Yes	No	2017-01-06	7	no		some	Yes	ORS	No						Yes	2017-01-08	2017-01-08	Yes	0	Yes
17N34	IPD	Kathmandu	2017-01-09	Yes	No	No	Yes	No	2017-01-08	6	No		some	Yes	ORS	No						Yes	2017-01-09	2017-01-09	Yes	1	Yes	G1+G3P[8]
17N35	IPD	Kathmandu	2017-01-09	Yes	No	No	Yes	No	2017-01-07	10	Yes	1	Severe	Yes	IV	No						Yes	2017-01-09	2017-01-09	Yes	1	Yes
17N36	OPD	Kathmandu		Yes	No	Yes	Yes	No	2017-01-06	8	no		some	Yes	ORS	No						Yes	2017-01-09	2017-01-09	Yes	1	Yes
17N37	OPD	Kathmandu		Yes	No	No	Yes	No	2017-01-07	8	no		some	Yes	ORS	No						Yes	2017-01-09	2017-01-09	Yes	0	Yes
17N38	IPD	Kathmandu	2017-01-10	Yes	No	Yes	Yes	No	2017-01-09	9	No		some	Yes	ORS	No						Yes	2017-01-10	2017-01-10	Yes	1	Yes	G1P[8]
17N39	IPD	Kathmandu	2017-01-10	Yes	No	No	Yes	Yes	2017-01-08	8	Yes	2	some	Yes	IV	No						Yes	2017-01-10	2017-01-10	Yes	0	Yes
17N40	OPD	Kathmandu		Yes	No	Yes	Yes	No	2017-01-09	5	no		some	Yes	ORS	No						Yes	2017-01-10	2017-01-10	Yes	1	Yes
17N41	OPD	Kathmandu		Yes	No	Yes	Yes	No	2017-01-09	4	no		some	Yes	ORS	No						Yes	2017-01-10	2017-01-10	Yes	0	Yes
17N42	IPD	Kathmandu	2017-01-11	Yes	No	No	Yes	Yes	2017-01-10	12	No		some	Yes	ORS	No						Yes	2017-01-11	2017-01-11	Yes	0	Yes
17N43	IPD	Kathmandu	2017-01-11	Yes	No	Yes	Yes	Yes	2017-01-10	6	Yes	1	some	Yes	ORS	No						Yes	2017-01-11	2017-01-11	Yes	0	Yes
17N44	IPD	Kathmandu	2017-01-12	Yes	No	No	Yes	No	2017-01-11	7	yes	2	some	Yes	ORS	No						Yes	2017-01-12	2017-01-12	Yes	1	Yes
17N45	IPD	Kathmandu	2017-01-12	Yes	No	Yes	Yes	Yes	2017-01-10	9	yes	5	some	Yes	ORS	No						Yes	2017-01-12	2017-01-12	Yes	1	Yes	G12P[6]
17N46	OPD	Kathmandu		Yes	No	No	Yes	No	2017-01-11	7	no		some	Yes	ORS	No						Yes	2017-01-12	2017-01-12	Yes	0	Yes
17N47	IPD	Kathmandu	2017-01-13	Yes	No	Yes	Yes	Yes	2017-01-10	11	Yes	2	some	Yes	IV	No						Yes	2017-01-13	2017-01-13	Yes	0	Yes
17N48	IPD	Lalitpur	2017-01-13	Yes	No	No	Yes	No	2017-01-11	7	yes	3	some	Yes	ORS	No						Yes	2017-01-13	2017-01-13	Yes	1	Yes
17N49	IPD	Kathmandu	2017-01-13	Yes	No	No	Yes	No	2017-01-10	8	No		some	Yes	ORS	No						Yes	2017-01-13	2017-01-13	Yes	0	Yes
17N50	OPD	Kathmandu		Yes	No	No	Yes	No	2017-01-11	6	no		some	Yes	ORS	No						Yes	2017-01-13	2017-01-13	Yes	0	Yes
17N51	IPD	Kathmandu	2017-01-15	Yes	No	Yes	Yes	Yes	2017-01-13	8	yes	4	some	Yes	ORS	No						Yes	2017-01-15	2017-01-15	Yes	1	Yes
17N52	IPD	Sindupalchowk	2017-01-15	Yes	No	No	Yes	No	2017-01-12	12	yes	2	some	Yes	IV	No						Yes	2017-01-15	2017-01-15	Yes	1	Yes	G1P[8]
17N53	IPD	Kathmandu	2017-01-15	Yes	No	No	Yes	yes	2017-01-11	10	Yes	2	some	Yes	IV	No						Yes	2017-01-15	2017-01-15	Yes	0	Yes
17N54	IPD	Kathmandu	2017-01-16	Yes	No	Yes	Yes	No	2017-01-14	9	yes	5	some	Yes	ORS	No						Yes	2017-01-16	2017-01-16	Yes	1	Yes
17N55	IPD	Kathmandu	2017-01-16	Yes	No	No	Yes	Yes	2017-01-13	10	Yes	5	some	Yes	ORS	No						Yes	2017-01-16	2017-01-16	Yes	0	Yes
17N56	IPD	Kathmandu	2017-01-16	Yes	No	Yes	Yes	No	2017-01-14	11	No		some	Yes	ORS	No						Yes	2017-01-16	2017-01-16	Yes	0	Yes
17N57	OPD	Kathmandu		Yes	No	No	Yes	No	2017-01-15	9	no		some	Yes	ORS	No						Yes	2017-01-16	2017-01-16	Yes	0	Yes
17N58	IPD	Kathmandu	2017-01-17	Yes	No	Yes	Yes	No	2017-01-15	9	No		some	Yes	ORS	No						Yes	2017-01-17	2017-01-17	Yes	0	Yes
17N59	IPD	Kathmandu	2017-01-17	Yes	No	No	Yes	No	2017-01-14	6	No		some	Yes	ORS	No						Yes	2017-01-17	2017-01-17	Yes	1	Yes
17N60	OPD	Kathmandu		Yes	No	No	Yes	No	2017-01-15	5	no		some	Yes	ORS	No						Yes	2017-01-17	2017-01-17	Yes	0	Yes
17N61	IPD	Kathmandu	2017-01-18	Yes	No	No	Yes	No	2017-01-16	10	No		some	Yes	ORS	No						Yes	2017-01-18	2017-01-18	Yes	0	Yes
17N62	IPD	Kathmandu	2017-01-18	Yes	No	No	Yes	yes	2017-01-15	8	Yes	3	some	Yes	ORS	No						Yes	2017-01-18	2017-01-18	Yes	0	Yes
17N63	IPD	Kathmandu	2017-01-19	Yes	No	No	Yes	No	2017-01-14	9	No		some	Yes	ORS	No						Yes	2017-01-19	2017-01-19	Yes	0	Yes
17N64	IPD	Kathmandu	2017-01-19	Yes	No	Yes	Yes	No	2017-01-17	8	No		some	Yes	ORS	No						Yes	2017-01-19	2017-01-19	Yes	0	Yes
17N65	IPD	Kathmandu	2017-01-19	Yes	No	Yes	Yes	Yes	2017-01-16	10	Yes	10	some	Yes	ORS	No						Yes	2017-01-19	2017-01-19	Yes	0	Yes
17N66	OPD	Kathmandu		Yes	No	No	Yes	No	2017-01-18	7	no		some	Yes	ORS	No						Yes	2017-01-19	2017-01-19	Yes	0	Yes
17N67	IPD	Kathmandu	2017-01-20	Yes	No	Yes	Yes	Yes	2017-01-18	12	Yes	4	some	Yes	ORS	No						Yes	2017-01-20	2017-01-20	Yes	0	Yes
17N68	IPD	Kathmandu	2017-01-20	Yes	No	No	Yes	No	2017-01-17	8	No		some	Yes	ORS	No						Yes	2017-01-20	2017-01-20	Yes	0	Yes
17N69	IPD	Kathmandu	2017-01-20	Yes	No	Yes	Yes	No	2017-01-18	12	No		some	Yes	ORS	No						Yes	2017-01-20	2017-01-20	Yes	0	Yes
17N70	IPD	Kathmandu	2017-01-22	Yes	No	No	Yes	Yes	2017-01-21	11	Yes	2	some	Yes	ORS	No						Yes	2017-01-22	2017-01-22	Yes	0	Yes
17N71	IPD	Kathmandu	2017-01-22	Yes	No	No	Yes	No	2017-01-21	15	Yes	3	some	Yes	ORS	No						Yes	2017-01-22	2017-01-22	Yes	1	Yes	G12P[6]
17N72	IPD	Kathmandu	2017-01-22	Yes	No	No	Yes	Yes	2017-01-21	6	Yes	10	some	Yes	ORS	No						Yes	2017-01-22	2017-01-22	Yes	0	Yes
17N73	IPD	Kathmandu	2017-01-23	Yes	No	Yes	Yes	No	2017-01-22	8	No		some	Yes	ORS	No						Yes	2017-01-23	2017-01-23	Yes	0	Yes
17N74	IPD	Kathmandu	2017-01-23	Yes	No	No	Yes	No	2017-01-21	9	No		some	Yes	ORS	No						Yes	2017-01-23	2017-01-23	Yes	0	Yes
17N75	OPD	Kathmandu		Yes	No	No	Yes	No	2017-01-23	5	no		some	Yes	ORS	No						Yes	2017-01-23	2017-01-23	Yes	0	Yes
17N76	IPD	Kathmandu	2017-01-24	Yes	No	No	Yes	Yes	2017-01-22	10	Yes	2	some	Yes	ORS	No						Yes	2017-01-24	2017-01-24	Yes	1	Yes
17N77	IPD	Kathmandu	2017-01-24	Yes	No	Yes	Yes	No	2017-01-23	11	No		some	Yes	ORS	No						Yes	2017-01-24	2017-01-24	Yes	0	Yes
17N78	IPD	Kathmandu	2017-01-24	Yes	No	No	Yes	Yes	2017-01-22	10	No		some	Yes	ORS	No						Yes	2017-01-24	2017-01-24	Yes	0	Yes
17N79	IPD	Kathmandu	2017-01-24	Yes	No	No	Yes	Yes	2017-01-23	9	No		some	Yes	ORS	No						Yes	2017-01-24	2017-01-24	Yes	0	Yes
17N80	IPD	Kathmandu	2017-01-25	Yes	No	Yes	Yes	No	2017-01-23	7	No		some	Yes	ORS	No						Yes	2017-01-25	2017-01-25	Yes	0	Yes
17N81	IPD	Kathmandu	2017-01-25	Yes	No	Yes	Yes	Yes	2017-01-23	7	Yes	2	some	Yes	ORS	No						Yes	2017-01-25	2017-01-25	Yes	0	Yes
17N82	IPD	Kathmandu	2017-01-25	Yes	No	No	Yes	No	2017-01-23	8	Yes	2	some	Yes	ORS	No						Yes	2017-01-25	2017-01-25	Yes	1	Yes
17N83	IPD	Kathmandu	2017-01-26	Yes	No	No	Yes	No	2017-01-23	10	No		some	Yes	ORS	No						Yes	2017-01-26	2017-01-26	Yes	0	Yes
17N84	IPD	Kathmandu	2017-01-26	Yes	yes	No	Yes	No	2017-01-22	6	No		some	Yes	ORS	No						Yes	2017-01-26	2017-01-26	Yes	1	Yes	G12P[6]
17N85	IPD	Kathmandu	2017-01-26	Yes	No	No	Yes	No	2017-01-24	12	Yes	10	some	Yes	ORS	No						Yes	2017-01-26	2017-01-26	Yes	1	Yes
17N86	OPD	Kathmandu		Yes	No	No	Yes	No	2017-01-25	8	no		some	Yes	ORS	No						Yes	2017-01-26	2017-01-26	Yes	1	Yes
17N87	IPD	Kathmandu	2017-01-27	Yes	No	Yes	Yes	Yes	2017-01-26	12	No		some	Yes	ORS	No						Yes	2017-01-27	2017-01-27	Yes	1	Yes	G12P[6]
17N88	IPD	Kathmandu	2017-01-27	Yes	No	No	Yes	No	2017-01-25	8	No		some	Yes	ORS	No						Yes	2017-01-27	2017-01-27	Yes	0	Yes
17N89	OPD	Kathmandu		Yes	No	Yes	Yes	No	2017-01-26	6	no		some	Yes	ORS	No						Yes	2017-01-27	2017-01-27	Yes	1	Yes
17N90	IPD	Kathmandu	2017-01-29	Yes	No	No	Yes	No	2017-01-28	12	Yes	4	some	Yes	ORS	No						Yes	2017-01-29	2017-01-29	Yes	1	Yes
17N91	IPD	Kathmandu	2017-01-29	Yes	No	No	Yes	Yes	2017-01-27	5	Yes	6	some	Yes	ORS	No						Yes	2017-01-29	2017-01-29	Yes	1	Yes	G1P[8]
17N92	IPD	Kathmandu	2017-01-29	Yes	No	Yes	Yes	No	2017-01-28	7	Yes	4	some	Yes	ORS	No						Yes	2017-01-29	2017-01-29	Yes	1	Yes
17N93	OPD	Kathmandu		Yes	No	No	Yes	Yes	2017-01-27	5	no		some	Yes	ORS	No						Yes	2017-01-29	2017-01-29	Yes	0	Yes
17N94	IPD	Kathmandu	2017-01-30	Yes	No	Yes	Yes	No	2017-01-29	8	No		some	Yes	ORS	No						Yes	2017-01-30	2017-01-30	Yes	1	Yes
17N95	IPD	Kathmandu	2017-01-30	Yes	yes	No	Yes	Yes	2017-01-29	10	Yes	4	some	Yes	ORS	No						Yes	2017-01-30	2017-01-30	Yes	0	Yes
17N96	OPD	Kathmandu		Yes	No	No	Yes	No	2017-01-29	7	no		some	Yes	ORS	No						Yes	2017-01-30	2017-01-30	Yes	0	Yes
17N97	IPD	Kathmandu	2017-01-31	Yes	yes	Yes	Yes	No	2017-01-30	7	Yes	3	some	Yes	ORS	No						Yes	2017-01-31	2017-01-31	Yes	1	Yes	G1P[8]
17N98	IPD	Kathmandu	2017-01-31	Yes	No	No	Yes	No	2017-01-29	9	No		some	Yes	ORS	No						Yes	2017-01-31	2017-01-31	Yes	0	Yes
17N99	OPD	Kathmandu		Yes	No	No	Yes	Yes	2017-01-30	6	no		some	Yes	ORS	No						Yes	2017-01-31	2017-01-31	Yes	0	Yes
17N100	OPD	Kathmandu		Yes	No	No	Yes	No	2017-01-29	9	no		some	Yes	ORS	No						Yes	2017-01-31	2017-01-31	Yes	0	Yes
17N101	IPD	Kathmandu	2017-02-01	Yes	No	Yes	Yes	Yes	2017-01-31	10	No		some	Yes	ORS	No						Yes	2017-02-01	2017-02-01	Yes	1	Yes
17N102	IPD	Sindupalchowk	2017-02-01	Yes	No	No	Yes	yes	2017-01-30	12	Yes	2	Severe	Yes	IV	No						Yes	2017-02-01	2017-02-01	Yes	0	Yes
17N103	IPD	Kathmandu	2017-02-01	Yes	No	Yes	Yes	No	2017-01-31	12	No		some	Yes	ORS	No						Yes	2017-02-01	2017-02-01	Yes	0	Yes
17N104	OPD	Kathmandu		Yes	No	No	Yes	Yes	2017-01-31	9	no		some	Yes	ORS	No						Yes	2017-02-01	2017-02-01	Yes	0	Yes
17N105	OPD	Kathmandu		Yes	No	No	Yes	No	2017-01-31	8	no		some	Yes	ORS	No						Yes	2017-02-01	2017-02-01	Yes	1	Yes
17N106	OPD	Kathmandu		Yes	No	Yes	Yes	No	2017-01-30	9	no		some	Yes	ORS	No						Yes	2017-02-01	2017-02-01	Yes	0	Yes
17N107	IPD	Kathmandu	2017-02-02	Yes	No	No	Yes	yes	2017-02-01	14	Yes	1	Severe	Yes	IV	No						Yes	2017-02-02	2017-02-02	Yes	0	Yes
17N108	IPD	Kathmandu	2017-02-02	Yes	No	No	Yes	No	2017-01-31	8	No		some	Yes	ORS	No						Yes	2017-02-02	2017-02-02	Yes	1	Yes	G1P[8]
17N109	OPD	Kathmandu		Yes	No	No	Yes	No	2017-02-02	7	no		some	Yes	ORS	No						Yes	2017-02-02	2017-02-02	Yes	0	Yes
17N110	IPD	Kathmandu	2017-02-03	Yes	No	No	Yes	No	2017-02-02	10	No		some	Yes	ORS	No						Yes	2017-02-03	2017-02-03	Yes	1	Yes
17N111	IPD	Kathmandu	2017-02-03	Yes	No	Yes	Yes	No	2017-02-02	8	No		some	Yes	ORS	No						Yes	2017-02-03	2017-02-03	Yes	1	Yes
17N112	IPD	Kathmandu	2017-02-03	Yes	No	No	Yes	No	2017-02-02	12	No		some	Yes	ORS	No						Yes	2017-02-03	2017-02-03	Yes	0	Yes
17N113	IPD	Kathmandu	2017-02-03	Yes	No	Yes	Yes	Yes	2017-02-01	14	Yes	2	Severe	Yes	IV	No						Yes	2017-02-03	2017-02-03	Yes	1	Yes	G1P[8]
17N114	OPD	Kathmandu		Yes	No	No	Yes	No	2017-02-02	8	no		some	Yes	ORS	No						Yes	2017-02-03	2017-02-03	Yes	1	Yes
17N115	OPD	Kathmandu		Yes	No	No	Yes	No	2017-02-02	4	yes	3	some	Yes	ORS	No						Yes	2017-02-03	2017-02-03	Yes	1	Yes
17N116	OPD	Kathmandu		Yes	No	Yes	Yes	No	2017-02-01	5	no		some	Yes	ORS	No						Yes	2017-02-03	2017-02-03	Yes	1	Yes	G3P[8]
17N117	OPD	Kathmandu		Yes	No	Yes	Yes	Yes	2017-02-02	6	no		some	Yes	ORS	No						Yes	2017-02-03	2017-02-03	Yes	0	Yes
17N118	OPD	Kathmandu		Yes	No	No	Yes	No	2017-02-02	9	no		some	Yes	ORS	No						Yes	2017-02-03	2017-02-03	Yes	0	Yes
17N119	IPD	Sindupalchowk	2017-02-05	Yes	No	Yes	Yes	No	2017-02-04	14	No		Severe	Yes	IV	No						Yes	2017-02-05	2017-02-05	Yes	1	Yes
17N120	IPD	Kathmandu	2017-02-05	Yes	No	No	Yes	No	2017-02-03	9	No		some	Yes	ORS	No						Yes	2017-02-05	2017-02-05	Yes	0	Yes
17N121	OPD	Kathmandu		Yes	No	Yes	Yes	Yes	2017-02-04	10	yes	2	some	Yes	ORS	No						Yes	2017-02-05	2017-02-05	Yes	1	Yes
17N122	IPD	Kathmandu	2017-02-06	Yes	yes	No	Yes	Yes	2017-02-05	10	No		some	Yes	ORS	No						Yes	2017-02-06	2017-02-06	Yes	0	Yes
17N123	IPD	Kathmandu	2017-02-06	Yes	No	Yes	Yes	No	2017-02-05	8	No		some	Yes	ORS	No						Yes	2017-02-06	2017-02-06	Yes	1	Yes	G12P[6]
17N124	OPD	Kathmandu		Yes	No	No	Yes	No	2017-02-05	15	no		some	Yes	ORS	No						Yes	2017-02-06	2017-02-06	Yes	0	Yes
17N125	OPD	Kathmandu		Yes	No	Yes	Yes	Yes	2017-02-06	4	no		some	Yes	ORS	No						Yes	2017-02-06	2017-02-06	Yes	0	Yes
17N126	IPD	Kathmandu	2017-02-07	Yes	No	No	Yes	No	2017-02-05	11	No		some	Yes	ORS	No						Yes	2017-02-07	2017-02-07	Yes	0	Yes
17N127	IPD	Lalitpur	2017-02-07	Yes	yes	No	Yes	No	2017-02-05	8	No		some	Yes	ORS	No						Yes	2017-02-07	2017-02-07	Yes	0	Yes
17N128	IPD	Kathmandu	2017-02-07	Yes	No	No	Yes	No	2017-02-06	10	Yes	1	some	Yes	ORS	No						Yes	2017-02-07	2017-02-07	Yes	1	Yes
17N129	OPD	Kathmandu		Yes	No	No	Yes	No	2017-02-06	6	no		some	Yes	ORS	No						Yes	2017-02-07	2017-02-07	Yes	0	Yes
17N130	IPD	Kathmandu	2017-02-08	Yes	No	No	Yes	No	2017-02-07	12	No		some	Yes	ORS	No						Yes	2017-02-08	2017-02-08	Yes	0	Yes
17N131	IPD	Kathmandu	2017-02-08	Yes	No	No	Yes	No	2017-02-06	8	No		some	Yes	ORS	No						Yes	2017-02-08	2017-02-08	Yes	1	Yes
17N132	OPD	Kathmandu		Yes	No	No	Yes	Yes	2017-02-07	8	yes	4	some	Yes	ORS	No						Yes	2017-02-08	2017-02-08	Yes	0	Yes
17N133	IPD	Kathmandu	2017-02-09	Yes	No	No	Yes	No	2017-02-08	11	No		some	Yes	ORS	No						Yes	2017-02-09	2017-02-09	Yes	1	Yes	G3P[8]
17N134	IPD	Kathmandu	2017-02-09	Yes	No	No	Yes	Yes	2017-02-08	12	yes	2	some	Yes	ORS	No						Yes	2017-02-09	2017-02-09	Yes	1	Yes
17N135	IPD	Kathmandu	2017-02-09	Yes	No	No	Yes	No	2017-02-08	8	Yes	3	some	Yes	ORS	No						Yes	2017-02-09	2017-02-09	Yes	1	Yes
17N136	OPD	Kathmandu		Yes	No	No	Yes	Yes	2017-02-09	9	yes	2	some	Yes	ORS	No						Yes	2017-02-09	2017-02-09	Yes	0	Yes
17N137	IPD	Kathmandu	2017-02-10	Yes	No	No	Yes	No	2017-02-09	14	No		some	Yes	ORS	No						Yes	2017-02-10	2017-02-10	Yes	0	Yes
17N138	IPD	Lalitpur	2017-02-10	Yes	No	Yes	Yes	Yes	2017-02-09	6	Yes	3	some	Yes	ORS	No						Yes	2017-02-10	2017-02-10	Yes	0	Yes
17N139	IPD	Kathmandu	2017-02-10	Yes	No	No	Yes	No	2017-02-08	10	Yes	4	some	Yes	ORS	No						Yes	2017-02-10	2017-02-10	Yes	1	Yes	G3P[8]
17N140	OPD	Kathmandu		Yes	No	Yes	Yes	No	2017-02-09	4	no		some	Yes	ORS	No						Yes	2017-02-10	2017-02-10	Yes	0	Yes
17N141	OPD	Kathmandu		Yes	No	No	Yes	Yes	2017-02-09	7	yes	2	some	Yes	ORS	No						Yes	2017-02-10	2017-02-10	Yes	0	Yes
17N142	OPD	Kathmandu		Yes	No	No	Yes	No	2017-02-10	7	no		some	Yes	ORS	No						Yes	2017-02-11	2017-02-11	Yes	0	Yes
17N143	IPD	Kathmandu	2017-02-12	Yes	No	No	Yes	Yes	2017-02-11	8	Yes	1	some	Yes	ORS	No						Yes	2017-02-12	2017-02-12	Yes	0	Yes
17N144	IPD	Kathmandu	2017-02-12	Yes	No	No	Yes	No	2017-02-11	12	No		some	Yes	ORS	No						Yes	2017-02-12	2017-02-12	Yes	1	Yes
17N145	IPD	Kathmandu	2017-02-12	Yes	No	Yes	Yes	Yes	2017-02-11	8	Yes	1	some	Yes	ORS	No						Yes	2017-02-12	2017-02-12	Yes	0	Yes
17N146	OPD	Kathmandu		Yes	No	No	Yes	No	2017-02-11	8	no		some	Yes	ORS	No						Yes	2017-02-12	2017-02-12	Yes	0	Yes
17N147	IPD	Kathmandu	2017-02-13	Yes	No	No	Yes	No	2017-02-11	7	No		some	Yes	ORS	No						Yes	2017-02-13	2017-02-13	Yes	1	Yes
17N148	IPD	Kathmandu	2017-02-13	Yes	No	No	Yes	No	2017-02-12	10	No		some	Yes	ORS	No						Yes	2017-02-13	2017-02-13	Yes	0	Yes
17N149	OPD	Kathmandu		Yes	No	Yes	Yes	Yes	2017-02-11	8	yes	2	some	Yes	ORS	No						Yes	2017-02-13	2017-02-13	Yes	0	Yes
17N150	IPD	Kathmandu	2017-02-14	Yes	No	Yes	Yes	No	2017-02-13	8	No		some	Yes	ORS	No						Yes	2017-02-14	2017-02-14	Yes	0	Yes
17N151	IPD	Kathmandu	2017-02-14	Yes	No	Yes	Yes	Yes	2017-02-13	8	No		Severe	Yes	IV	No						Yes	2017-02-14	2017-02-14	Yes	1	Yes	G12P[6]
17N152	OPD	Kathmandu		Yes	No	No	Yes	No	2017-02-13	9	no		some	Yes	ORS	No						Yes	2017-02-14	2017-02-14	Yes	0	Yes
17N153	IPD	Kathmandu	2017-02-15	Yes	No	Yes	Yes	Yes	2017-02-13	16	Yes	2	Severe	Yes	IV	No						Yes	2017-02-15	2017-02-15	Yes	1	Yes
17N154	IPD	Lalitpur	2017-02-15	Yes	No	No	Yes	No	2017-02-14	8	No		some	Yes	ORS	No						Yes	2017-02-15	2017-02-15	Yes	0	Yes
17N155	IPD	Kathmandu	2017-02-16	Yes	No	Yes	Yes	No	2017-02-15	12	No		some	Yes	ORS	No						Yes	2017-02-16	2017-02-16	Yes	0	Yes
17N156	IPD	Kathmandu	2017-02-16	Yes	No	No	Yes	No	2017-02-15	6	No		some	Yes	IV	No						Yes	2017-02-16	2017-02-16	Yes	0	Yes
17N157	OPD	Kathmandu		Yes	No	No	Yes	No	2017-02-14	5	no		some	Yes	ORS	No						Yes	2017-02-16	2017-02-16	Yes	1	Yes
17N158	IPD	Kathmandu	2017-02-17	Yes	No	Yes	Yes	No	2017-02-16	8	Yes	1	some	Yes	IV	No						Yes	2017-02-17	2017-02-17	Yes	1	Yes	G1P[8]
17N159	IPD	Lalitpur	2017-02-17	Yes	No	No	Yes	Yes	2017-02-16	6	No		some	Yes	ORS	No						Yes	2017-02-17	2017-02-17	Yes	0	Yes
17N160	IPD	Kathmandu	2017-02-17	Yes	No	Yes	Yes	Yes	2017-02-15	10	No		some	Yes	ORS	No						Yes	2017-02-17	2017-02-17	Yes	1	Yes
17N161	OPD	Kathmandu		Yes	No	No	Yes	No	2017-02-16	6	no		some	Yes	ORS	No						Yes	2017-02-17	2017-02-17	Yes	0	Yes
17N162	OPD	Kathmandu		Yes	No	No	Yes	No	2017-02-17	9	no		some	Yes	ORS	No						Yes	2017-02-17	2017-02-17	Yes	0	Yes
17N163	IPD	Kathmandu	2017-02-19	Yes	No	Yes	Yes	No	2017-02-18	10	No		some	Yes	ORS	No						Yes	2017-02-19	2017-02-19	Yes	0	Yes
17N164	IPD	Kathmandu	2017-02-19	Yes	No	Yes	Yes	No	2017-02-18	8	Yes	1	Severe	Yes	IV	No						Yes	2017-02-19	2017-02-19	Yes	1	Yes
17N165	IPD	Kathmandu	2017-02-19	Yes	No	No	Yes	No	2017-02-17	10	No		some	Yes	ORS	No						Yes	2017-02-19	2017-02-19	Yes	1	Yes	G1P[8]
17N166	OPD	Kathmandu		Yes	No	No	Yes	No	2017-02-18	11	no		some	Yes	ORS	No						Yes	2017-02-19	2017-02-19	Yes	0	Yes
17N167	IPD	Kathmandu	2017-02-20	Yes	No	No	Yes	No	2017-02-19	12	No		some	Yes	ORS	No						Yes	2017-02-20	2017-02-20	Yes	0	Yes
17N168	IPD	Lalitpur	2017-02-20	Yes	No	Yes	Yes	Yes	2017-02-19	6	Yes	2	some	Yes	ORS	No						Yes	2017-02-20	2017-02-20	Yes	0	Yes
17N169	IPD	Kathmandu	2017-02-20	Yes	No	No	Yes	Yes	2017-02-18	12	Yes	2	some	Yes	ORS	No						Yes	2017-02-20	2017-02-20	Yes	0	Yes
17N170	IPD	Lalitpur	2017-02-21	Yes	No	Yes	Yes	No	2017-02-20	14	No		Severe	Yes	IV	No						Yes	2017-02-21	2017-02-21	Yes	0	Yes
17N171	IPD	Lalitpur	2017-02-21	Yes	No	No	Yes	No	2017-02-19	10	Yes	2	some	Yes	ORS	No						Yes	2017-02-21	2017-02-21	Yes	1	Yes
17N172	IPD	Kathmandu	2017-02-21	Yes	No	No	Yes	No	2017-02-19	11	No		some	Yes	ORS	No						Yes	2017-02-21	2017-02-21	Yes	0	Yes
17N173	IPD	Sindupalchowk	2017-02-22	Yes	No	No	Yes	No	2017-02-20	10	No		Severe	Yes	IV	No						Yes	2017-02-22	2017-02-22	Yes	1	Yes
17N174	IPD	Lalitpur	2017-02-22	Yes	No	Yes	Yes	Yes	2017-02-20	12	Yes	3	some	Yes	IV	No						Yes	2017-02-22	2017-02-22	Yes	1	Yes	G1P[8]
17N175	IPD	Dhading	2017-02-22	Yes	No	Yes	Yes	No	2017-02-20	6	No		some	Yes	ORS	No						Yes	2017-02-22	2017-02-22	Yes	1	Yes
17N176	IPD	Kathmandu	2017-02-23	Yes	yes	No	Yes	Yes	2017-02-21	11	No		some	Yes	ORS	No						Yes	2017-02-23	2017-02-23	Yes	0	Yes
17N177	IPD	Kathmandu	2017-02-23	Yes	No	Yes	Yes	No	2017-02-22	13	No		some	Yes	ORS	No						Yes	2017-02-23	2017-02-23	Yes	0	Yes
17N178	IPD	Kathmandu	2017-02-23	Yes	No	Yes	Yes	Yes	2017-02-20	12	Yes	2	some	Yes	ORS	No						Yes	2017-02-23	2017-02-23	Yes	1	Yes
17N179	IPD	Kathmandu	2017-02-24	Yes	No	No	Yes	No	2017-02-22	12	No		some	Yes	IV	No						Yes	2017-02-24	2017-02-24	Yes	0	Yes
17N180	IPD	Kathmandu	2017-02-24	Yes	No	Yes	Yes	No	2017-02-22	11	No		Severe	Yes	IV	No						Yes	2017-02-24	2017-02-24	Yes	1	Yes	G2P[4]
17N181	IPD	Kathmandu	2017-02-24	Yes	No	Yes	Yes	No	2017-02-22	12	No		some	Yes	ORS	No						Yes	2017-02-24	2017-02-24	Yes	1	Yes
17N182	OPD	Kathmandu		Yes	No	Yes	Yes	No	2017-02-22	8	no		some	Yes	ORS	No						Yes	2017-02-24	2017-02-24	Yes	1	Yes
17N183	OPD	Kathmandu		Yes	No	Yes	Yes	Yes	2017-02-23	9	no		some	Yes	ORS	No						Yes	2017-02-24	2017-02-24	Yes	1	Yes	G12P[6]
17N184	IPD	Sindupalchowk	2017-02-26	Yes	No	No	Yes	No	2017-02-24	12	No		some	Yes	IV	No						Yes	2017-02-26	2017-02-26	Yes	1	Yes
17N185	IPD	Kathmandu	2017-02-26	Yes	No	No	Yes	No	2017-02-24	8	No		some	Yes	ORS	No						Yes	2017-02-26	2017-02-26	Yes	1	Yes
17N186	IPD	Kathmandu	2017-02-26	Yes	No	No	Yes	No	2017-02-24	13	No		some	Yes	ORS	No						Yes	2017-02-26	2017-02-26	Yes	1	Yes	G1+G4P[8]
17N187	IPD	Lalitpur	2017-02-27	Yes	No	Yes	Yes	No	2017-02-25	11	No		some	Yes	ORS	No						Yes	2017-02-27	2017-02-27	Yes	1	Yes
17N188	IPD	Kathmandu	2017-02-27	Yes	No	Yes	Yes	No	2017-02-26	9	No		some	Yes	ORS	No						Yes	2017-02-27	2017-02-27	Yes	0	Yes
17N189	IPD	Kathmandu	2017-02-27	Yes	No	No	Yes	No	2017-02-25	9	No		some	Yes	ORS	No						Yes	2017-02-27	2017-02-27	Yes	0	Yes
17N190	OPD	Kathmandu		Yes	No	No	Yes	No	2017-02-26	4	no		some	Yes	ORS	No						Yes	2017-02-27	2017-02-27	Yes	1	Yes
17N191	IPD	Kathmandu	2017-02-28	Yes	No	No	Yes	No	2017-02-26	10	No		some	Yes	ORS	No						Yes	2017-02-28	2017-02-28	Yes	0	Yes
17N192	IPD	Kathmandu	2017-02-28	Yes	No	No	Yes	No	2017-02-27	9	No		some	Yes	ORS	No						Yes	2017-02-28	2017-02-28	Yes	0	Yes
17N193	IPD	Kathmandu	2017-02-28	Yes	No	No	Yes	Yes	2017-02-26	12	No		Severe	Yes	IV	No						Yes	2017-02-28	2017-02-28	Yes	0	Yes
17N194	OPD	Kathmandu		Yes	No	No	Yes	No	2017-02-27	6	no		some	Yes	ORS	No						Yes	2017-02-28	2017-02-28	Yes	1	Yes	G12P[6]
17N195	OPD	Kathmandu		Yes	No	No	Yes	No	2017-02-27	9	no		some	Yes	ORS	No						Yes	2017-02-28	2017-02-28	Yes	0	Yes
17N196	IPD	Kathmandu	2017-03-01	Yes	No	No	Yes	No	2017-02-28	5	No		some	Yes	ORS	No						Yes	2017-03-01	2017-03-01	Yes	1	Yes
17N197	IPD	Kathmandu	2017-03-01	Yes	No	Yes	Yes	Yes	2017-02-27	11	No		some	Yes	IV	No						Yes	2017-03-01	2017-03-01	Yes	1	Yes
17N198	IPD	Kathmandu	2017-03-01	Yes	No	No	Yes	Yes	2017-02-28	12	Yes	2	Severe	Yes	IV	No						Yes	2017-03-01	2017-03-01	Yes	0	Yes
17N199	OPD	Kathmandu		Yes	No	No	Yes	Yes	2017-02-28	7	yes	5	some	Yes	ORS	No						Yes	2017-03-01	2017-03-01	Yes	0	Yes
17N200	OPD	Kathmandu		Yes	No	No	Yes	No	2017-02-28	8	no		some	Yes	ORS	No						Yes	2017-03-01	2017-03-01	Yes	0	Yes
17N201	IPD	Kathmandu	2017-03-02	Yes	No	No	Yes	No	2017-02-27	9	No		some	Yes	ORS	No						Yes	2017-03-02	2017-03-02	Yes	0	Yes
17N202	IPD	Kathmandu	2017-03-02	Yes	No	Yes	Yes	No	2017-02-28	9	No		some	Yes	ORS	No						Yes	2017-03-02	2017-03-02	Yes	1	Yes	G1P[8]
17N203	OPD	Kathmandu		Yes	No	Yes	Yes	No	2017-03-01	8	no		some	Yes	ORS	No						Yes	2017-03-02	2017-03-02	Yes	0	Yes
17N204	IPD	Kathmandu	2017-03-03	Yes	No	No	Yes	No	2017-03-02	7	No		some	Yes	ORS	No						Yes	2017-03-03	2017-03-03	Yes	0	Yes
17N205	IPD	Ramecchap	2017-03-03	Yes	No	Yes	Yes	No	2017-03-01	7	No		some	Yes	ORS	No						Yes	2017-03-03	2017-03-03	Yes	1	Yes
17N206	OPD	Kathmandu		Yes	No	No	Yes	No	2017-03-01	9	no		some	Yes	ORS	No						Yes	2017-03-03	2017-03-03	Yes	1	Yes
17N207	OPD	Kathmandu		Yes	No	No	Yes	No	2017-03-02	5	no		some	Yes	ORS	No						Yes	2017-03-03	2017-03-03	Yes	1	Yes	G12P[6]
17N208	OPD	Kathmandu		Yes	No	No	Yes	Yes	2017-03-01	6	no		some	Yes	ORS	No						Yes	2017-03-04	2017-03-04	Yes	0	Yes
17N209	IPD	Kathmandu	2017-03-05	Yes	No	No	Yes	No	2017-03-03	12	No		some	Yes	ORS	No						Yes	2017-03-05	2017-03-05	Yes	0	Yes
17N210	IPD	Nuwakot	2017-03-05	Yes	No	Yes	Yes	Yes	2017-03-03	10	Yes	2	some	Yes	ORS	No						Yes	2017-03-05	2017-03-05	Yes	1	Yes
17N211	OPD	Kathmandu		Yes	No	No	Yes	Yes	2017-03-04	10	yes	2	some	Yes	ORS	No						Yes	2017-03-05	2017-03-05	Yes	0	Yes
17N212	OPD	Kathmandu		Yes	No	No	Yes	Yes	2017-03-03	8	yes	4	some	Yes	ORS	No						Yes	2017-03-05	2017-03-05	Yes	0	Yes
17N213	OPD	Kathmandu		Yes	No	No	Yes	Yes	2017-03-04	7	yes	9	some	Yes	ORS	No						Yes	2017-03-05	2017-03-05	Yes	0	Yes
17N214	IPD	Kathmandu	2017-03-06	Yes	No	Yes	Yes	No	2017-03-05	9	No		some	Yes	ORS	No						Yes	2017-03-06	2017-03-06	Yes	1	Yes
17N215	IPD	Nuwakot	2017-03-06	Yes	No	Yes	Yes	No	2017-03-04	9	No		some	Yes	ORS	No						Yes	2017-03-06	2017-03-06	Yes	0	Yes
17N216	IPD	Kathmandu	2017-03-06	Yes	No	Yes	Yes	Yes	2017-03-05	7	No		some	Yes	ORS	No						Yes	2017-03-06	2017-03-06	Yes	1	Yes	G1P[8]
17N217	OPD	Kathmandu		Yes	No	No	Yes	No	2017-03-05	6	no		some	Yes	ORS	No						Yes	2017-03-06	2017-03-06	Yes	0	Yes
17N218	IPD	Kathmandu	2017-03-07	Yes	No	No	Yes	Yes	2017-03-05	12	Yes	3	some	Yes	ORS	No						Yes	2017-03-07	2017-03-07	Yes	0	Yes
17N219	IPD	Gorkha	2017-03-07	Yes	No	No	Yes	Yes	2017-03-05	8	Yes	2	some	Yes	ORS	No						Yes	2017-03-07	2017-03-07	Yes	0	Yes
17N220	IPD	Kathmandu	2017-03-08	Yes	yes	No	Yes	No	2017-03-06	11	No		some	Yes	ORS	No						Yes	2017-03-08	2017-03-08	Yes	0	Yes
17N221	IPD	Kathmandu	2017-03-08	Yes	yes	No	Yes	Yes	2017-03-07	10	No		some	Yes	ORS	No						Yes	2017-03-08	2017-03-08	Yes	0	Yes
17N222	IPD	Kathmandu	2017-03-09	Yes	No	No	Yes	No	2017-03-07	8	No		some	Yes	ORS	No						Yes	2017-03-09	2017-03-09	Yes	0	Yes
17N223	IPD	Kathmandu	2017-03-10	Yes	No	No	Yes	No	2017-03-08	12	No		some	Yes	ORS	No						Yes	2017-03-09	2017-03-10	Yes	0	Yes
17N224	OPD	Kathmandu		Yes	No	No	Yes	No	2017-03-08	8	no		some	Yes	ORS	No						Yes	2017-03-09	2017-03-09	Yes	0	Yes
17N225	IPD	Kathmandu	2017-03-10	Yes	yes	No	Yes	Yes	2017-03-08	8	No		some	Yes	ORS	No						Yes	2017-03-10	2017-03-10	Yes	0	Yes
17N226	IPD	Lamjung	2017-03-10	Yes	No	No	Yes	Yes	2017-03-07	12	Yes	2	some	Yes	ORS	No						Yes	2017-03-10	2017-03-10	Yes	0	Yes
17N227	IPD	Kathmandu	2017-03-12	Yes	No	No	Yes	Yes	2017-03-10	8	Yes	2	some	Yes	ORS	No						Yes	2017-03-12	2017-03-12	Yes	1	Yes
17N228	IPD	Kathmandu	2017-03-12	Yes	No	No	Yes	No	2017-03-11	8	No		some	Yes	ORS	No						Yes	2017-03-12	2017-03-12	Yes	1	Yes
17N229	IPD	Dang	2017-03-12	Yes	No	No	Yes	Yes	2017-03-11	8	Yes	2	some	Yes	ORS	No						Yes	2017-03-12	2017-03-12	Yes	1	Yes	G1P[8]
17N230	OPD	Kathmandu		Yes	No	Yes	Yes	Yes	2017-03-11	9	yes	4	some	Yes	ORS	No						Yes	2017-03-12	2017-03-12	Yes	1	Yes
17N231	OPD	Kathmandu		Yes	No	No	Yes	No	2017-03-11	6	no		some	Yes	ORS	No						Yes	2017-03-12	2017-03-12	Yes	0	Yes
17N232	IPD	Sindupalchowk	2017-03-13	Yes	No	No	Yes	No	2017-03-11	10	No		some	Yes	ORS	No						Yes	2017-03-13	2017-03-13	Yes	1	Yes
17N233	IPD	Dhading	2017-03-13	Yes	No	Yes	Yes	No	2017-03-11	9	No		some	Yes	ORS	No						Yes	2017-03-13	2017-03-13	Yes	1	Yes	G12P[6]
17N234	IPD	Kathmandu	2017-03-14	Yes	No	Yes	Yes	Yes	2017-03-13	7	No		some	Yes	ORS	No						Yes	2017-03-14	2017-03-14	Yes	0	Yes
17N235	IPD	Kathmandu	2017-03-14	Yes	No	Yes	Yes	No	2017-03-12	8	No		some	Yes	ORS	No						Yes	2017-03-14	2017-03-14	Yes	1	Yes
17N236	IPD	Nuwakot	2017-03-14	Yes	No	No	Yes	Yes	2017-03-12	11	No		some	Yes	ORS	No						Yes	2017-03-14	2017-03-14	Yes	1	Yes
17N237	IPD	Kathmandu	2017-03-15	Yes	No	No	Yes	Yes	2017-03-13	11	No		some	Yes	ORS	No						Yes	2017-03-15	2017-03-15	Yes	0	Yes
17N238	IPD	Kathmandu	2017-03-15	Yes	No	No	Yes	No	2017-03-13	14	No		some	Yes	ORS	No						Yes	2017-03-15	2017-03-15	Yes	0	Yes
17N239	IPD	Kathmandu	2017-03-15	Yes	No	Yes	Yes	No	2017-03-12	7	No		some	Yes	ORS	No						Yes	2017-03-15	2017-03-15	Yes	1	Yes	G12P[6]
17N240	IPD	Kathmandu	2017-03-16	Yes	No	Yes	Yes	No	2017-03-15	15	No		some	Yes	ORS	No						Yes	2017-03-16	2017-03-16	Yes	0	Yes
17N241	IPD	Nuwakot	2017-03-16	Yes	No	Yes	Yes	Yes	2017-03-14	11	Yes	3	some	Yes	ORS	No						Yes	2017-03-16	2017-03-16	Yes	1	Yes
17N242	OPD	Kathmandu		Yes	No	No	Yes	No	2017-03-15	7	no		some	Yes	ORS	No						Yes	2017-03-16	2017-03-16	Yes	1	Yes
17N243	IPD	Makwanpuur	2017-03-17	Yes	No	No	Yes	Yes	2017-03-15	9	No		some	Yes	ORS	No						Yes	2017-03-17	2017-03-17	Yes	1	Yes	G1P[8]
17N244	IPD	Ramecchap	2017-03-17	Yes	No	No	Yes	No	2017-03-15	8	No		some	Yes	ORS	No						Yes	2017-03-17	2017-03-17	Yes	1	Yes
17N245	IPD	Nuwakot	2017-03-17	Yes	No	No	Yes	Yes	2017-03-15	14	Yes	2	some	Yes	ORS	No						Yes	2017-03-17	2017-03-17	Yes	0	Yes
17N246	OPD	Kathmandu		Yes	No	No	Yes	No	2017-03-15	8	no		some	Yes	ORS	No						Yes	2017-03-17	2017-03-17	Yes	0	Yes
17N247	OPD	Kathmandu		Yes	No	No	Yes	No	2017-03-16	9	no		some	Yes	ORS	No						Yes	2017-03-17	2017-03-17	Yes	1	Yes
17N248	OPD	Kathmandu		Yes	No	No	Yes	Yes	2017-03-15	5	yes	7	some	Yes	ORS	No						Yes	2017-03-17	2017-03-17	Yes	0	Yes
17N249	OPD	Kathmandu		Yes	No	Yes	Yes	Yes	2017-03-14	9	yes	3	some	Yes	ORS	No						Yes	2017-03-17	2017-03-17	Yes	0	Yes
17N250	IPD	Kathmandu	2017-03-19	Yes	yes	Yes	Yes	No	2017-03-17	8	No		some	Yes	ORS	No						Yes	2017-03-19	2017-03-19	Yes	0	Yes
17N251	IPD	Kathmandu	2017-03-19	Yes	No	Yes	Yes	Yes	2017-03-18	8	Yes	6	some	Yes	ORS	No						Yes	2017-03-19	2017-03-19	Yes	1	Yes	G1P[8]
17N252	OPD	Kathmandu		Yes	No	No	Yes	No	2017-03-18	7	no		some	Yes	ORS	No						Yes	2017-03-19	2017-03-19	Yes	1	Yes
17N253	IPD	sankhamul	2017-03-20	Yes	No	No	Yes	Yes	2017-03-18	12	Yes	2	some	Yes	ORS	No						Yes	2017-03-20	2017-03-20	Yes	1	Yes
17N254	IPD	Kathmandu	2017-03-20	Yes	No	Yes	Yes	No	2017-03-18	14	No		Severe	Yes	IV	No						Yes	2017-03-20	2017-03-20	Yes	1	Yes	VP6 NEGATIVE
17N255	IPD	Kathmandu	2017-03-20	Yes	No	Yes	Yes	Yes	2017-03-18	9	No		some	Yes	ORS	No						Yes	2017-03-20	2017-03-20	Yes	1	Yes
17N256	OPD	Kathmandu		Yes	No	No	Yes	No	2017-03-18	5	no		some	Yes	ORS	No						Yes	2017-03-20	2017-03-20	Yes	0	Yes
17N257	OPD	Kathmandu		Yes	No	Yes	Yes	No	2017-03-19	9	no		some	Yes	ORS	No						Yes	2017-03-20	2017-03-20	Yes	0	Yes
17N258	IPD	Kathmandu	2017-03-21	Yes	No	No	Yes	No	2017-03-20	8	No		some	Yes	ORS	No						Yes	2017-03-21	2017-03-21	Yes	1	Yes
17N259	IPD	Kathmandu	2017-03-21	Yes	No	No	Yes	Yes	2017-03-20	12	Yes	2	some	Yes	IV	No						Yes	2017-03-21	2017-03-21	Yes	1	Yes	G12P[6]
17N260	IPD	Kathmandu	2017-03-21	Yes	No	No	Yes	No	2017-03-20	10	No		some	Yes	ORS	No						Yes	2017-03-21	2017-03-21	Yes	0	Yes
17N261	OPD	Kathmandu		Yes	No	No	Yes	No	2017-03-20	6	no		some	Yes	ORS	No						Yes	2017-03-21	2017-03-21	Yes	0	Yes
17N262	IPD	Kathmandu	2017-03-22	Yes	No	No	Yes	No	2017-03-20	7	No		some	Yes	ORS	No						Yes	2017-03-22	2017-03-22	Yes	1	Yes
17N263	IPD	Kathmandu	2017-03-22	Yes	yes	No	Yes	No	2017-03-21	8	No		some	Yes	ORS	No						Yes	2017-03-22	2017-03-22	Yes	1	Yes
17N264	IPD	Nuwakot	2017-03-22	Yes	No	Yes	Yes	No	2017-03-20	6	No		some	Yes	ORS	No						Yes	2017-03-22	2017-03-22	Yes	0	Yes
17N265	OPD	Kathmandu		Yes	No	Yes	Yes	No	2017-03-19	8	no		some	Yes	ORS	No						Yes	2017-03-22	2017-03-22	Yes	0	Yes
17N266	IPD	Kathmandu	2017-03-23	Yes	No	Yes	Yes	No	2017-03-22	8	No		some	Yes	ORS	No						Yes	2017-03-23	2017-03-23	Yes	0	Yes
17N267	IPD	Rukum	2017-03-23	Yes	No	Yes	Yes	No	2017-03-21	10	No		some	Yes	ORS	No						Yes	2017-03-23	2017-03-23	Yes	0	Yes
17N268	IPD	Kathmandu	2017-03-23	Yes	No	No	Yes	Yes	2017-03-21	12	Yes	2	some	Yes	ORS	No						Yes	2017-03-23	2017-03-23	Yes	0	Yes
17N269	OPD	Kathmandu		Yes	No	No	Yes	No	2017-03-22	7	no		some	Yes	ORS	No						Yes	2017-03-23	2017-03-23	Yes	0	Yes
17N270	OPD	Kathmandu		Yes	No	Yes	Yes	No	2017-03-22	9	no		some	Yes	ORS	No						Yes	2017-03-23	2017-03-23	Yes	0	Yes
17N271	IPD	Kathmandu	2017-03-24	Yes	yes	No	Yes	Yes	2017-03-22	8	No		some	Yes	ORS	No						Yes	2017-03-24	2017-03-24	Yes	1	Yes	G1P[8]
17N272	IPD	Kathmandu	2017-03-24	Yes	No	Yes	Yes	No	2017-03-23	12	No		some	Yes	ORS	No						Yes	2017-03-24	2017-03-24	Yes	1	Yes
17N273	IPD	Kathmandu	2017-03-24	Yes	No	No	Yes	No	2017-03-22	7	No		some	Yes	ORS	No						Yes	2017-03-24	2017-03-24	Yes	0	Yes
17N274	IPD	Kathmandu	2017-03-26	Yes	No	Yes	Yes	No	2017-03-24	10	No		some	Yes	ORS	No						Yes	2017-03-26	2017-03-26	Yes	0	Yes
17N275	IPD	Kathmandu	2017-03-26	Yes	No	No	Yes	Yes	2017-03-24	12	Yes	3	some	Yes	ORS	No						Yes	2017-03-26	2017-03-26	Yes	0	Yes
17N276	IPD	Kathmandu	2017-03-27	Yes	No	Yes	Yes	No	2017-03-26	6	No		some	Yes	ORS	No						Yes	2017-03-27	2017-03-27	Yes	1	Yes
17N277	IPD	Kathmandu	2017-03-27	Yes	No	No	Yes	No	2017-03-26	12	No		some	Yes	ORS	No						Yes	2017-03-27	2017-03-27	Yes	1	Yes	G12P[6]
17N278	IPD	Kathmandu	2017-03-28	Yes	No	No	Yes	No	2017-03-27	12	No		some	Yes	ORS	No						Yes	2017-03-28	2017-03-28	Yes	0	Yes
17N279	IPD	Kathmandu	2017-03-28	Yes	No	No	Yes	No	2017-03-26	12	Yes	2	some	Yes	ORS	No						Yes	2017-03-28	2017-03-28	Yes	1	Yes
17N280	IPD	Kathmandu	2017-03-29	Yes	No	No	Yes	No	2017-03-28	8	No		some	Yes	ORS	No						Yes	2017-03-29	2017-03-29	Yes	0	Yes
17N281	IPD	Dolkha	2017-03-29	Yes	No	No	Yes	No	2017-03-27	12	No		some	Yes	ORS	No						Yes	2017-03-29	2017-03-29	Yes	0	Yes
17N282	OPD	Kathmandu		Yes	No	Yes	Yes	No	2017-03-28	4	no		some	Yes	ORS	No						Yes	2017-03-29	2017-03-29	Yes	0	Yes
17N283	OPD	Kathmandu		Yes	No	No	Yes	No	2017-03-28	7	no		some	Yes	ORS	No						Yes	2017-03-29	2017-03-29	Yes	0	Yes
17N284	IPD	Kathmandu	2017-03-30	Yes	No	Yes	Yes	Yes	2017-03-28	12	Yes	2	some	Yes	ORS	No						Yes	2017-03-30	2017-03-30	Yes	1	Yes
17N285	IPD	Kathmandu	2017-03-30	Yes	No	No	Yes	No	2017-03-27	8	No		some	Yes	ORS	No						Yes	2017-03-30	2017-03-30	Yes	0	Yes
17N286	OPD	Kathmandu		Yes	No	No	Yes	Yes	2017-03-29	5	no		some	Yes	ORS	No						Yes	2017-03-30	2017-03-30	Yes	0	Yes
17N287	IPD	Kathmandu	2017-03-31	Yes	No	Yes	Yes	Yes	2017-03-30	8	No		some	Yes	ORS	No						Yes	2017-03-31	2017-03-31	Yes	0	Yes
17N288	IPD	Kathmandu	2017-03-31	Yes	No	No	Yes	No	2017-03-29	12	No		some	Yes	ORS	No						Yes	2017-03-31	2017-03-31	Yes	0	Yes
17N289	IPD	Dhading	2017-03-31	Yes	No	Yes	Yes	Yes	2017-03-28	12	Yes	1	some	Yes	ORS	No						Yes	2017-03-31	2017-03-31	Yes	1	Yes	G1P[8]
17N290	OPD	Kathmandu		Yes	No	No	Yes	No	2017-03-30	9	no		some	Yes	ORS	No						Yes	2017-03-31	2017-03-31	Yes	0	Yes
17N291	IPD	Gorkha	2017-04-02	Yes	No	No	Yes	No	2017-03-30	7	No		some	Yes	ORS	No						Yes	2017-04-02	2017-04-02	Yes	1	Yes
17N292	IPD	Kathmandu	2017-04-02	Yes	No	Yes	Yes	Yes	2017-04-01	10	Yes	3	some	Yes	ORS	No						Yes	2017-04-02	2017-04-02	Yes	1	Yes
17N293	OPD	Kathmandu		Yes	No	No	Yes	No	2017-04-01	6	no		some	Yes	ORS	No						Yes	2017-04-02	2017-04-02	Yes	0	Yes
17N294	IPD	Kathmandu	2017-04-03	Yes	No	No	Yes	No	2017-04-01	12	No		some	Yes	IV	No						Yes	2017-04-03	2017-04-03	Yes	1	Yes	G1P[8]
17N295	IPD	Ramecchap	2017-04-03	Yes	No	Yes	Yes	No	2017-04-01	8	No		some	Yes	ORS	No						Yes	2017-04-03	2017-04-03	Yes	0	Yes
17N296	OPD	Kathmandu		Yes	No	No	Yes	No	2017-04-03	7	no		some	Yes	ORS	No						Yes	2017-04-03	2017-04-03	Yes	0	Yes
17N297	IPD	Ramecchap	2017-04-02	Yes	No	Yes	Yes	No	2017-04-02	8	No		some	Yes	ORS	No						Yes	2017-04-04	2017-04-04	Yes	1	Yes
17N298	IPD	Kathmandu	2017-04-03	Yes	No	Yes	Yes	No	2017-04-01	8	No		some	Yes	ORS	No						Yes	2017-04-04	2017-04-04	Yes	0	Yes
17N299	IPD	Bajura	2017-04-04	Yes	No	No	Yes	Yes	2017-04-02	10	Yes	3	some	Yes	ORS	No						Yes	2017-04-04	2017-04-04	Yes	1	Yes
17N300	OPD	Kathmandu		Yes	No	No	Yes	Yes	2017-04-02	8	yes	6	some	Yes	ORS	No						Yes	2017-04-04	2017-04-04	Yes	0	Yes
17N301	IPD	Sarlahi	2017-04-05	Yes	No	No	Yes	No	2017-04-03	7	No		some	Yes	ORS	No						Yes	2017-04-05	2017-04-05	Yes	0	Yes
17N302	IPD	Chitwan	2017-04-05	Yes	No	Yes	Yes	Yes	2017-04-03	9	Yes	2	some	Yes	IV	No						Yes	2017-04-05	2017-04-05	Yes	0	Yes
17N303	IPD	Kathmandu	2017-04-06	Yes	No	Yes	Yes	No	2017-04-04	11	No		some	Yes	IV	No						Yes	2017-04-06	2017-04-06	Yes	0	Yes
17N304	IPD	Kathmandu	2017-04-06	Yes	yes	Yes	Yes	No	2017-04-05	10	No		some	Yes	ORS	No						Yes	2017-04-06	2017-04-06	Yes	0	Yes
17N305	OPD	Kathmandu		Yes	No	No	Yes	No	2017-04-05	9	no		some	Yes	ORS	No						Yes	2017-04-06	2017-04-06	Yes	0	Yes
17N306	IPD	Kathmandu	2017-04-07	Yes	No	No	Yes	No	2017-04-05	10	No		some	Yes	IV	No						Yes	2017-04-07	2017-04-07	Yes	0	Yes
17N307	IPD	Kathmandu	2017-04-07	Yes	No	Yes	Yes	Yes	2017-04-05	10	Yes	6	some	Yes	ORS	No						Yes	2017-04-07	2017-04-07	Yes	1	Yes	G12P[6]
17N308	IPD	kavre	2017-04-07	Yes	No	No	Yes	Yes	2017-04-05	15	Yes	2	Severe	Yes	IV	No						Yes	2017-04-07	2017-04-07	Yes	1	Yes
17N309	OPD	Kathmandu		Yes	No	No	Yes	Yes	2017-04-06	4	yes	4	some	Yes	ORS	No						Yes	2017-04-07	2017-04-07	Yes	1	Yes
17N310	IPD	Sindupalchowk	2017-04-09	Yes	No	No	Yes	Yes	2017-04-07	10	Yes	2	some	yes	ORS	No						Yes	2017-04-09	2017-04-09	Yes	0	Yes
17N311	IPD	Kathmandu	2017-04-09	Yes	No	Yes	Yes	No	2017-04-07	8	No		some	Yes	ORS	No						Yes	2017-04-09	2017-04-09	Yes	0	Yes
17N312	IPD	Kathmandu	2017-04-09	Yes	No	Yes	Yes	Yes	2017-04-08	12	Yes	3	some	Yes	ORS	No						Yes	2017-04-09	2017-04-09	Yes	1	Yes	G12P[6]
17N313	OPD	Kathmandu		Yes	No	No	Yes	Yes	2017-04-08	7	yes	9	some	Yes	ORS	No						Yes	2017-04-09	2017-04-09	Yes	1	Yes
17N314	IPD	sindhuli	2017-04-10	Yes	No	Yes	Yes	No	2017-04-08	12	Yes	3	some	Yes	ORS	No						Yes	2017-04-10	2017-04-10	Yes	1	Yes
17N315	IPD	Gorkha	2017-04-10	Yes	No	Yes	Yes	No	2017-04-07	9	No		some	Yes	ORS	No						Yes	2017-04-10	2017-04-10	Yes	0	Yes
17N316	OPD	Kathmandu		Yes	No	No	Yes	Yes	2017-04-09	9	yes	4	some	Yes	ORS	No						Yes	2017-04-10	2017-04-10	Yes	1	Yes	G1P[8]
17N317	IPD	Kathmandu	2017-04-11	Yes	No	No	Yes	Yes	2017-04-09	12	Yes	3	some	Yes	IV	No						Yes	2017-04-11	2017-04-11	Yes	0	Yes
17N318	IPD	Kathmandu	2017-04-11	Yes	No	Yes	Yes	No	2017-04-09	8	No		some	Yes	ORS	No						Yes	2017-04-11	2017-04-11	Yes	0	Yes
17N319	OPD	Kathmandu		Yes	No	No	Yes	No	2017-04-10	5	yes	4	some	Yes	ORS	No						Yes	2017-04-11	2017-04-11	Yes	1	Yes
17N320	OPD	Kathmandu		Yes	No	No	Yes	Yes	2017-04-10	8	yes	2	some	Yes	ORS	No						Yes	2017-04-11	2017-04-11	Yes	1	Yes
17N321	IPD	Lamjung	2017-04-12	Yes	No	No	Yes	No	2017-04-10	8	No		some	Yes	ORS	No						Yes	2017-04-12	2017-04-12	Yes	1	Yes	G1P[8]
17N322	OPD	Kathmandu		Yes	No	No	Yes	No	2017-04-11	6	no		some	Yes	ORS	No						Yes	2017-04-12	2017-04-12	Yes	0	Yes
17N323	OPD	Kathmandu		Yes	No	No	Yes	Yes	2017-04-11	7	yes	3	some	Yes	ORS	No						Yes	2017-04-12	2017-04-12	Yes	0	Yes
17N324	IPD	Rautahat	2017-04-13	Yes	No	Yes	Yes	Yes	2017-04-11	11	Yes	3	some	Yes	ORS	No						Yes	2017-04-13	2017-04-13	Yes	1	Yes
17N325	IPD	Kathmandu	2017-04-13	Yes	yes	No	Yes	No	2017-04-10	9	No		some	Yes	ORS	No						Yes	2017-04-13	2017-04-13	Yes	0	Yes
17N326	OPD	Kathmandu		Yes	No	No	Yes	No	2017-04-12	9	no		some	Yes	ORS	No						Yes	2017-04-13	2017-04-13	Yes	0	Yes
17N327	OPD	Kathmandu		Yes	No	No	Yes	No	2017-04-11	6	no		some	Yes	ORS	No						Yes	2017-04-13	2017-04-13	Yes	0	Yes
17N328	OPD	Kathmandu		Yes	No	No	Yes	No	2017-04-12	5	no		some	Yes	ORS	No						Yes	2017-04-13	2017-04-13	Yes	0	Yes
17N329	IPD	Kathmandu	2017-04-14	Yes	yes	No	Yes	No	2017-04-11	9	No		some	Yes	ORS	No						Yes	2017-04-14	2017-04-14	Yes	0	Yes
17N330	IPD	Kathmandu	2017-04-14	Yes	No	Yes	Yes	No	2017-04-11	10	No		Severe	Yes	ORS	No						Yes	2017-04-14	2017-04-14	Yes	0	Yes
17N331	IPD	Kathmandu	2017-04-15	Yes	No	No	Yes	Yes	2017-04-13	18	Yes	9	Severe	Yes	IV	No						Yes	2017-04-14	2017-04-14	Yes	0	Yes
17N332	IPD	Kathmandu	2017-04-15	Yes	No	Yes	Yes	Yes	2017-04-13	12	Yes	4	Severe	Yes	IV	No						Yes	2017-04-15	2017-04-15	Yes	0	Yes
17N333	IPD	Kathmandu	2017-04-17	Yes	No	Yes	Yes	No	2017-04-16	12	No		some	Yes	ORS	No						Yes	2017-04-17	2017-04-17	Yes	1	Yes
17N334	IPD	Lalitpur	2017-04-17	Yes	No	No	Yes	No	2017-04-16	8	No		some	Yes	ORS	No						Yes	2017-04-17	2017-04-17	Yes	0	Yes
17N335	IPD	Kathmandu	2017-04-17	Yes	No	Yes	Yes	No	2017-04-15	11	No		some	Yes	ORS	No						Yes	2017-04-17	2017-04-17	Yes	1	Yes	G1P[8]
17N336	IPD	Kathmandu	2017-04-18	Yes	No	No	Yes	No	2017-04-17	6	No		some	Yes	ORS	No						Yes	2017-04-18	2017-04-18	Yes	0	Yes
17N337	IPD	Kathmandu	2017-04-18	Yes	No	No	Yes	Yes	2017-04-16	10	No		some	Yes	ORS	No						Yes	2017-04-18	2017-04-18	Yes	0	Yes
17N338	IPD	Kathmandu	2017-04-18	Yes	yes	No	Yes	No	2017-04-17	6	No		some	Yes	ORS	No						Yes	2017-04-18	2017-04-18	Yes	1	Yes
17N339	IPD	Sindupalchowk	2017-04-19	Yes	No	Yes	Yes	Yes	2017-04-17	10	Yes	2	Severe	Yes	IV	No						Yes	2017-04-19	2017-04-19	Yes	1	Yes
17N340	IPD	Kathmandu	2017-04-19	Yes	No	Yes	Yes	No	2017-04-18	9	No		some	Yes	ORS	No						Yes	2017-04-19	2017-04-19	Yes	1	Yes	G12P[6]
17N341	IPD	Kathmandu	2017-04-19	Yes	No	No	Yes	Yes	2017-04-16	12	Yes	2	some	Yes	ORS	No						Yes	2017-04-19	2017-04-19	Yes	1	Yes
17N342	OPD	Kathmandu		Yes	No	No	Yes	No	2017-04-18	7	no		some	Yes	ORS	No						Yes	2017-04-19	2017-04-19	Yes	0	Yes
17N343	OPD	Kathmandu		Yes	No	No	Yes	Yes	2017-04-17	8	yes	3	some	Yes	ORS	No						Yes	2017-04-19	2017-04-19	Yes	0	Yes
17N344	IPD	Kathmandu	2017-04-20	Yes	No	No	Yes	No	2017-04-19	11	No		some	Yes	IV	No						Yes	2017-04-20	2017-04-20	Yes	1	Yes
17N345	IPD	Lalitpur	2017-04-20	Yes	No	No	Yes	Yes	2017-04-19	14	Yes	1	Severe	Yes	IV	No						Yes	2017-04-20	2017-04-20	Yes	1	Yes	VP6 NEGATIVE
17N346	IPD	Kathmandu	2017-04-20	Yes	No	No	Yes	Yes	2017-04-18	10	Yes	1	some	Yes	ORS	No						Yes	2017-04-20	2017-04-20	Yes	0	Yes
17N347	IPD	Kathmandu	2017-04-21	Yes	No	No	Yes	No	2017-04-19	10	No		some	Yes	ORS	No						Yes	2017-04-21	2017-04-21	Yes	0	Yes
17N348	IPD	Kathmandu	2017-04-21	Yes	No	Yes	Yes	No	2017-04-20	12	No		some	Yes	IV	No						Yes	2017-04-21	2017-04-21	Yes	0	Yes
17N349	IPD	Kathmandu	2017-04-21	Yes	No	No	Yes	Yes	2017-04-20	8	Yes	1	some	Yes	ORS	No						Yes	2017-04-21	2017-04-21	Yes	1	Yes
17N350	OPD	Kathmandu		Yes	No	No	Yes	Yes	2017-04-20	9	yes	5	some	Yes	ORS	No						Yes	2017-04-21	2017-04-21	Yes	0	Yes
17N351	IPD	Kathmandu	2017-04-23	Yes	No	No	Yes	Yes	2017-04-22	10	No		some	Yes	ORS	No						Yes	2017-04-23	2017-04-23	Yes	1	Yes
17N352	IPD	Kathmandu	2017-04-23	Yes	yes	Yes	Yes	No	2017-04-22	7	No		some	Yes	ORS	No						Yes	2017-04-23	2017-04-23	Yes	1	Yes	G1+G2+G12P[6]
17N353	IPD	Kathmandu	2017-04-23	Yes	No	No	Yes	No	2017-04-21	10	No		some	Yes	ORS	No						Yes	2017-04-23	2017-04-23	Yes	0	Yes
17N354	OPD	Kathmandu		Yes	No	No	Yes	No	2017-04-22	12	no		some	Yes	ORS	No						Yes	2017-04-23	2017-04-23	Yes	0	Yes
17N355	IPD	Kathmandu	2017-04-24	Yes	No	Yes	Yes	Yes	2017-04-23	14	Yes	1	Severe	Yes	IV	No						Yes	2017-04-24	2017-04-24	Yes	1	Yes
17N356	IPD	Kathmandu	2017-04-24	Yes	No	Yes	Yes	No	2017-04-23	9	No		some	Yes	IV	No						Yes	2017-04-24	2017-04-24	Yes	0	Yes
17N357	IPD	Kathmandu	2017-04-24	Yes	No	No	Yes	No	2017-04-22	12	No		some	Yes	ORS	No						Yes	2017-04-24	2017-04-24	Yes	1	Yes
17N358	IPD	Kathmandu	2017-04-25	Yes	No	No	Yes	No	2017-04-24	8	No		some	Yes	ORS	No						Yes	2017-04-25	2017-04-25	Yes	0	Yes
17N359	IPD	Kathmandu	2017-04-25	Yes	No	No	Yes	Yes	2017-04-23	8	Yes	1	some	Yes	ORS	No						Yes	2017-04-25	2017-04-25	Yes	1	Yes	G12P[6]
17N360	IPD	Kathmandu	2017-04-25	Yes	No	Yes	Yes	No	2017-04-23	11	No		some	Yes	IV	No						Yes	2017-04-25	2017-04-25	Yes	0	Yes
17N361	OPD	Kathmandu		Yes	No	No	Yes	Yes	2017-04-24	5	yes	3	some	Yes	ORS	No						Yes	2017-04-25	2017-04-25	Yes	0	Yes
17N362	IPD	sindhuli	2017-04-26	Yes	No	Yes	Yes	No	2017-04-24	10	No		some	Yes	ORS	No						Yes	2017-04-26	2017-04-26	Yes	1	Yes
17N363	IPD	Bhainsepati	2017-04-26	Yes	No	Yes	Yes	No	2017-04-25	11	No		Severe	Yes	IV	No						Yes	2017-04-26	2017-04-26	Yes	0	Yes
17N364	IPD	Kathmandu	2017-04-26	Yes	No	Yes	Yes	No	2017-04-24	12	No		some	Yes	ORS	No						Yes	2017-04-26	2017-04-26	Yes	0	Yes
17N365	IPD	Sarlahi	2017-04-27	Yes	No	No	Yes	No	2017-04-26	12	No		some	Yes	ORS	No						Yes	2017-04-26	2017-04-26	Yes	1	Yes
17N366	IPD	Dhading	2017-04-27	Yes	No	Yes	Yes	No	2017-04-24	8	No		some	Yes	ORS	No						Yes	2017-04-27	2017-04-27	Yes	1	Yes	G12P[6]
17N367	IPD	Nuwakot	2017-04-27	Yes	No	Yes	Yes	Yes	2017-04-25	12	Yes	3	severe	Yes	IV	No						Yes	2017-04-27	2017-04-27	Yes	1	Yes
17N368	IPD	Kathmandu	2017-04-28	Yes	No	No	Yes	No	2017-04-25	11	Yes	2	Severe	Yes	IV	No						Yes	2017-04-28	2017-04-28	Yes	1	Yes
17N369	IPD	Baglung	2017-04-28	Yes	No	No	Yes	No	2017-04-26	12	No		some	Yes	ORS	No						Yes	2017-04-28	2017-04-28	Yes	0	Yes
17N370	IPD	Kathmandu	2017-04-28	Yes	yes	No	Yes	No	2017-04-26	9	No		some	Yes	ORS	No						Yes	2017-04-28	2017-04-28	Yes	0	Yes
17N371	IPD	Kathmandu	2017-04-30	Yes	No	Yes	Yes	No	2017-04-28	8	No		some	Yes	ORS	No						Yes	2017-04-30	2017-04-30	Yes	1	Yes	G1P[8]
17N372	IPD	Kathmandu	2017-04-30	Yes	No	No	Yes	No	2017-04-29	12	No		some	Yes	IV	No						Yes	2017-04-30	2017-04-30	Yes	0	Yes
17N373	IPD	Rasuwa	2017-04-30	Yes	No	No	Yes	No	2017-04-28	9	No		some	Yes	ORS	No						Yes	2017-04-30	2017-04-30	Yes	0	Yes
17N374	OPD	Kathmandu		Yes	No	Yes	Yes	No	2017-04-29	4	no		some	Yes	ORS	No						Yes	2017-04-30	2017-04-30	Yes	0	Yes
17N375	OPD	Kathmandu		Yes	No	No	Yes	No	2017-04-28	6	no		some	Yes	ORS	No						Yes	2017-04-30	2017-04-30	Yes	0	Yes
17N376	OPD	Kathmandu		Yes	No	No	Yes	No	2017-05-01	5	no		some	Yes	ORS	No						Yes	2017-05-01	2017-05-01	Yes	0	Yes
17N377	OPD	Kathmandu		Yes	No	No	Yes	Yes	2017-04-30	7	yes	2	some	Yes	ORS	No						Yes	2017-05-01	2017-05-01	Yes	1	Yes
17N378	OPD	Kathmandu		Yes	No	No	Yes	No	2017-04-30	8	no		some	Yes	ORS	No						Yes	2017-05-01	2017-05-01	Yes	0	Yes
17N379	IPD	Kathmandu	2017-05-02	Yes	No	Yes	Yes	Yes	2017-05-01	10	No		some	Yes	ORS	No						Yes	2017-05-02	2017-05-02	Yes	0	Yes
17N380	IPD	Lalitpur	2017-05-02	Yes	No	No	Yes	No	2017-04-30	12	No		Severe	Yes	IV	No						Yes	2017-05-02	2017-05-02	Yes	1	Yes
17N381	IPD	Kathmandu	2017-05-02	Yes	No	Yes	Yes	Yes	2017-05-01	10	yes	2	some	Yes	ORS	No						Yes	2017-05-02	2017-05-02	Yes	0	Yes
17N382	OPD	Kathmandu		Yes	No	No	Yes	No	2017-05-01	6	no		some	Yes	ORS	No						Yes	2017-05-02	2017-05-02	Yes	0	Yes
17N383	OPD	Kathmandu		Yes	No	No	Yes	Yes	2017-05-01	9	yes	1	some	Yes	ORS	No						Yes	2017-05-02	2017-05-02	Yes	0	Yes
17N384	OPD	Kathmandu		Yes	No	No	Yes	Yes	2017-05-01	6	yes	7	some	Yes	ORS	No						Yes	2017-05-02	2017-05-02	Yes	0	Yes
17N385	IPD	Kathmandu	2017-05-03	Yes	No	No	Yes	No	2017-05-01	9	No		some	Yes	ORS	No						Yes	2017-05-03	2017-05-03	Yes	0	Yes
17N386	IPD	Kathmandu	2017-05-03	Yes	No	Yes	Yes	No	2017-05-02	11	No		some	Yes	ORS	No						Yes	2017-05-03	2017-05-03	Yes	0	Yes
17N387	IPD	Kathmandu	2017-05-03	Yes	yes	No	Yes	No	2017-05-02	8	No		some	Yes	ORS	No						Yes	2017-05-03	2017-05-03	Yes	0	Yes
17N388	OPD	Kathmandu		Yes	No	No	Yes	No	2017-05-02	7	no		some	Yes	ORS	No						Yes	2017-05-03	2017-05-03	Yes	0	Yes
17N389	OPD	Kathmandu		Yes	No	No	Yes	Yes	2017-05-03	11	yes	4	some	Yes	ORS	No						Yes	2017-05-03	2017-05-03	Yes	1	Yes	G1P[8]
17N390	OPD	Kathmandu		Yes	No	No	Yes	Yes	2017-05-02	4	no		some	Yes	ORS	No						Yes	2017-05-03	2017-05-03	Yes	0	Yes
17N391	IPD	Kathmandu	2017-05-04	Yes	No	No	Yes	No	2017-05-02	12	No		some	Yes	ORS	No						Yes	2017-05-04	2017-05-04	Yes	1	Yes
17N392	IPD	Kathmandu	2017-05-04	Yes	No	No	Yes	No	2017-05-02	12	No		some	Yes	ORS	No						Yes	2017-05-04	2017-05-04	Yes	1	Yes
17N393	IPD	Kathmandu	2017-05-04	Yes	No	Yes	Yes	No	2017-05-03	8	No		some	Yes	ORS	No						Yes	2017-05-04	2017-05-04	Yes	0	Yes
17N394	OPD	Kathmandu		Yes	No	No	Yes	Yes	2017-05-03	6	yes	3	some	Yes	ORS	No						Yes	2017-05-04	2017-05-04	Yes	0	Yes
17N395	IPD	Kathmandu	2017-05-05	Yes	No	Yes	Yes	No	2017-05-04	9	No		some	Yes	ORS	No						Yes	2017-05-05	2017-05-05	Yes	0	Yes
17N396	IPD	Kathmandu	2017-05-05	Yes	No	No	Yes	Yes	2017-05-04	12	yes	2	some	Yes	IV	No						Yes	2017-05-05	2017-05-05	Yes	1	Yes	G12P[6]
17N397	IPD	Kathmandu	2017-05-05	Yes	No	Yes	Yes	Yes	2017-05-04	12	yes	2	Severe	Yes	IV	No						Yes	2017-05-05	2017-05-05	Yes	0	Yes
17N398	OPD	Kathmandu		Yes	No	No	Yes	No	2017-05-04	7	no		some	Yes	ORS	No						Yes	2017-05-05	2017-05-05	Yes	0	Yes
17N399	IPD	Bhaktapur	2017-05-07	Yes	No	Yes	Yes	Yes	2017-05-06	4	yes	3	some	Yes	ORS	No						Yes	2017-05-07	2017-05-07	Yes	0	Yes
17N400	IPD	Kathmandu	2017-05-07	Yes	No	Yes	Yes	No	2017-05-06	10	No		some	Yes	ORS	No						Yes	2017-05-07	2017-05-07	Yes	0	Yes
17N401	IPD	Kathmandu	2017-05-07	Yes	No	Yes	Yes	No	2017-05-06	12	No		some	Yes	ORS	No						Yes	2017-05-07	2017-05-07	Yes	1	Yes
17N402	OPD	Kathmandu		Yes	No	No	Yes	No	2017-05-06	8	no		some	Yes	ORS	No						Yes	2017-05-07	2017-05-07	Yes	0	Yes
17N403	IPD	Kathmandu	2017-05-08	Yes	No	No	Yes	Yes	2017-05-07	7	No		some	Yes	ORS	No						Yes	2017-05-08	2017-05-08	Yes	1	Yes
17N404	IPD	Kathmandu	2017-05-08	Yes	No	No	Yes	Yes	2017-05-07	7	yes	1	some	Yes	ORS	No						Yes	2017-05-08	2017-05-08	Yes	0	Yes
17N405	IPD	Lalitpur	2017-05-08	Yes	No	No	Yes	No	2017-05-07	9	No		some	Yes	ORS	No						Yes	2017-05-08	2017-05-08	Yes	1	Yes	G1P[8]
17N406	IPD	Kathmandu	2017-05-09	Yes	No	No	Yes	Yes	2017-05-07	15	yes	2	Severe	Yes	IV	No						Yes	2017-05-09	2017-05-09	Yes	1	Yes
17N407	IPD	Kathmandu	2017-05-09	Yes	No	No	Yes	Yes	2017-05-08	12	yes	3	some	Yes	IV	No						Yes	2017-05-09	2017-05-09	Yes	1	Yes
17N408	IPD	Kathmandu	2017-05-09	Yes	No	No	Yes	Yes	2017-05-08	5	yes	3	some	Yes	ORS	No						Yes	2017-05-09	2017-05-09	Yes	1	Yes	G1P[8]
17N409	IPD	Lalitpur	2017-05-10	Yes	No	No	Yes	No	2017-05-09	15	No		Severe	Yes	IV	No						Yes	2017-05-10	2017-05-10	Yes	1	Yes
17N410	IPD	Kathmandu	2017-05-10	Yes	No	No	Yes	No	2017-05-08	10	No		some	Yes	ORS	No						Yes	2017-05-10	2017-05-10	Yes	1	Yes
17N411	IPD	Lalitpur	2017-05-10	Yes	No	No	Yes	No	2017-05-08	8	No		some	Yes	ORS	No						Yes	2017-05-10	2017-05-10	Yes	0	Yes
17N412	IPD	Kathmandu	2017-05-11	Yes	No	No	Yes	No	2017-05-10	7	No		some	Yes	ORS	No						Yes	2017-05-11	2017-05-11	Yes	1	Yes	G3P[8]
17N413	IPD	Kathmandu	2017-05-11	Yes	No	Yes	Yes	Yes	2017-05-10	10	yes	2	some	Yes	ORS	No						Yes	2017-05-11	2017-05-11	Yes	0	Yes
17N414	IPD	Kathmandu	2017-05-11	Yes	No	No	Yes	Yes	2017-05-10	14	yes	2	Severe	Yes	IV	No						Yes	2017-05-11	2017-05-11	Yes	1	Yes
17N415	IPD	Kathmandu	2017-05-12	Yes	No	No	Yes	Yes	2017-05-11	12	yes	1	some	Yes	ORS	No						Yes	2017-05-12	2017-05-12	Yes	0	Yes
17N416	IPD	Lalitpur	2017-05-12	Yes	No	Yes	Yes	No	2017-05-10	9	No		some	Yes	ORS	No						Yes	2017-05-12	2017-05-12	Yes	0	Yes
17N417	IPD	Kathmandu	2017-05-12	Yes	No	No	Yes	No	2017-05-11	14	No		some	Yes	ORS	No						Yes	2017-05-12	2017-05-12	Yes	1	Yes
17N418	OPD	Kathmandu		Yes	No	No	Yes	Yes	2017-05-11	8	yes	3	some	Yes	ORS	No						Yes	2017-05-12	2017-05-12	Yes	0	Yes
17N419	IPD	Kathmandu	2017-05-14	Yes	No	No	Yes	No	2017-05-13	8	No		some	Yes	ORS	No						Yes	2017-05-14	2017-05-14	Yes	0	Yes
17N420	IPD	Lalitpur	2017-05-14	Yes	No	No	Yes	Yes	2017-05-13	14	yes	1	Severe	Yes	IV	No						Yes	2017-05-14	2017-05-14	Yes	1	Yes	G12P[6]
17N421	IPD	Kathmandu	2017-05-14	Yes	No	Yes	Yes	No	2017-05-12	8	No		some	Yes	ORS	No						Yes	2017-05-14	2017-05-14	Yes	0	Yes
17N422	IPD	Kathmandu	2017-05-15	Yes	No	No	Yes	No	2017-05-13	12	No		some	Yes	ORS	No						Yes	2017-05-15	2017-05-15	Yes	0	Yes
17N423	IPD	Kathmandu	2017-05-15	Yes	No	No	Yes	Yes	2017-05-14	8	yes	2	some	Yes	ORS	No						Yes	2017-05-15	2017-05-15	Yes	1	Yes
17N424	OPD	Kathmandu		Yes	No	Yes	Yes	Yes	2017-05-13	7	yes	2	some	Yes	ORS	No						Yes	2017-05-15	2017-05-15	Yes	0	Yes
17N425	IPD	Kathmandu	2017-05-16	Yes	No	No	Yes	No	2017-05-14	12	No		some	Yes	ORS	No						Yes	2017-05-16	2017-05-16	Yes	1	Yes
17N426	IPD	Kathmandu	2017-05-16	Yes	No	No	Yes	No	2017-05-15	10	No		some	Yes	ORS	No						Yes	2017-05-16	2017-05-16	Yes	0	Yes
17N427	IPD	sindhupalchowk	2017-05-17	Yes	No	Yes	Yes	Yes	2017-05-14	11	yes	2	Severe	Yes	IV	No						Yes	2017-05-17	2017-05-17	Yes	0	Yes
17N428	IPD	Kathmandu	2017-05-17	Yes	No	No	Yes	Yes	2017-05-15	12	Yes	1	some	Yes	ORS	No						Yes	2017-05-17	2017-05-17	Yes	1	Yes	G1P[8]
17N429	IPD	Kathmandu	2017-05-17	Yes	No	No	Yes	Yes	2017-05-15	8	Yes	3	some	Yes	ORS	No						Yes	2017-05-17	2017-05-17	Yes	1	Yes
17N430	OPD	Kathmandu		Yes	No	No	Yes	No	2017-05-16	6	no		some	Yes	ORS	No						Yes	2017-05-17	2017-05-17	Yes	0	Yes
17N431	OPD	Kathmandu		Yes	No	No	Yes	No	2017-05-16	8	no		some	Yes	ORS	No						Yes	2017-05-17	2017-05-17	Yes	0	Yes
17N432	IPD	Kathmandu	2017-05-18	Yes	No	No	Yes	No	2017-05-17	8	No		some	Yes	ORS	No						Yes	2017-05-18	2017-05-18	Yes	1	Yes
17N433	IPD	sindhupalchowk	2017-05-18	Yes	No	Yes	Yes	Yes	2017-05-15	12	yes	3	Severe	Yes	IV	No						Yes	2017-05-18	2017-05-18	Yes	0	Yes
17N434	IPD	Kathmandu	2017-05-18	Yes	yes	Yes	Yes	No	2017-05-17	6	No		some	Yes	ORS	No						Yes	2017-05-18	2017-05-18	Yes	0	Yes
17N435	OPD	Kathmandu		Yes	No	No	Yes	No	2017-05-17	4	no		some	Yes	ORS	No						Yes	2017-05-18	2017-05-18	Yes	0	Yes
17N436	IPD	Kathmandu	2017-05-19	Yes	No	No	Yes	No	2017-05-17	15	No		some	Yes	ORS	No						Yes	2017-05-19	2017-05-19	Yes	1	Yes	G1P[8]
17N437	IPD	Kathmandu	2017-05-19	Yes	No	No	Yes	No	2017-05-16	10	No		some	Yes	ORS	No						Yes	2017-05-19	2017-05-19	Yes	1	Yes
17N438	IPD	Kathmandu	2017-05-19	Yes	No	Yes	Yes	No	2017-05-16	12	No		some	Yes	ORS	No						Yes	2017-05-19	2017-05-19	Yes	0	Yes
17N439	OPD	Kathmandu		Yes	No	No	Yes	No	2017-05-17	9	no		some	Yes	ORS	No						Yes	2017-05-19	2017-05-19	Yes	0	Yes
17N440	IPD	Kathmandu	2017-05-21	Yes	No	No	Yes	Yes	2017-05-19	12	yes	3	some	Yes	IV	No						Yes	2017-05-21	2017-05-21	Yes	1	Yes
17N441	IPD	Kathmandu	2017-05-21	Yes	No	No	Yes	No	2017-05-19	8	No		some	Yes	ORS	No						Yes	2017-05-21	2017-05-21	Yes	0	Yes
17N442	OPD	Kathmandu		Yes	No	Yes	Yes	No	2017-05-20	7	no		some	Yes	ORS	No						Yes	2017-05-21	2017-05-21	Yes	0	Yes
17N443	IPD	Kathmandu	2017-05-22	Yes	No	Yes	Yes	No	2017-05-20	10	No		some	Yes	ORS	No						Yes	2017-05-22	2017-05-22	Yes	0	Yes
17N444	IPD	Kathmandu	2017-05-22	Yes	No	Yes	Yes	No	2017-05-20	10	No		Severe	Yes	IV	No						Yes	2017-05-22	2017-05-22	Yes	0	Yes
17N445	IPD	Dhading	2017-05-23	Yes	No	No	Yes	Yes	2017-05-20	12	yes	3	some	Yes	ORS	No						Yes	2017-05-23	2017-05-23	Yes	0	Yes
17N446	IPD	Rautahat	2017-05-23	Yes	No	Yes	Yes	No	2017-05-19	12	No		some	yes	IV	No						Yes	2017-05-23	2017-05-23	Yes	0	Yes
17N447	IPD	Kathmandu	2017-05-23	Yes	No	No	Yes	Yes	2017-05-22	8	yes	3	Severe	Yes	IV	No						Yes	2017-05-23	2017-05-23	Yes	1	Yes	G1P[8]
17N448	IPD	sindhupalchowk	2017-05-24	Yes	No	No	Yes	Yes	2017-05-20	8	yes	3	Severe	Yes	IV	No						Yes	2017-05-24	2017-05-24	Yes	1	Yes
17N449	IPD	Kathmandu	2017-05-24	Yes	No	No	Yes	Yes	2017-05-22	12	yes	3	some	Yes	IV	No						Yes	2017-05-24	2017-05-24	Yes	1	Yes
17N450	OPD	Kathmandu		Yes	No	No	Yes	No	2017-05-23	6	no		some	Yes	ORS	No						Yes	2017-05-24	2017-05-24	Yes	0	Yes
17N451	IPD	Kathmandu	2017-05-25	Yes	No	No	Yes	No	2017-05-19	12	No		Severe	Yes	IV	No						Yes	2017-05-25	2017-05-25	Yes	1	Yes	G12P[6]
17N452	IPD	Kathmandu	2017-05-25	Yes	No	No	Yes	Yes	2017-05-23	9	yes	3	some	Yes	ORS	No						Yes	2017-05-25	2017-05-25	Yes	1	Yes
17N453	IPD	Kathmandu	2017-05-25	Yes	No	Yes	Yes	Yes	2017-05-24	16	yes	2	Severe	Yes	IV	No						Yes	2017-05-25	2017-05-25	Yes	0	Yes
17N454	IPD	Kathmandu	2017-05-26	Yes	No	Yes	Yes	Yes	2017-05-23	10	yes	4	some	Yes	ORS	No						Yes	2017-05-26	2017-05-26	Yes	0	Yes
17N455	IPD	Janakpur	2017-05-26	Yes	No	No	Yes	Yes	2017-05-22	18	yes	3	Severe	Yes	IV	No						Yes	2017-05-26	2017-05-26	Yes	1	Yes
17N456	OPD	Kathmandu		Yes	No	No	Yes	No	2017-05-25	5	no		some	Yes	ORS	No						Yes	2017-05-26	2017-05-26	Yes	0	Yes
17N457	IPD	Dipayal	2017-05-28	Yes	No	Yes	Yes	Yes	2017-05-24	15	yes	5	some	Yes	IV	No						Yes	2017-05-28	2017-05-28	Yes	0	Yes
17N458	IPD	Lalitpur	2017-05-28	Yes	No	No	Yes	Yes	2017-05-27	12	yes	3	some	Yes	IV	No						Yes	2017-05-28	2017-05-28	Yes	0	Yes
17N459	IPD	Kathmandu	2017-05-28	Yes	yes	Yes	Yes	No	2017-05-27	18	No		some	Yes	ORS	No						Yes	2017-05-28	2017-05-28	Yes	0	Yes
17N460	OPD	Kathmandu		Yes	No	No	Yes	No	2017-05-27	8	no		some	Yes	ORS	No						Yes	2017-05-28	2017-05-28	Yes	0	Yes
17N461	IPD	Dhading	2017-05-29	Yes	No	No	Yes	Yes	2017-05-25	8	yes	3	some	Yes	ORS	No						Yes	2017-05-29	2017-05-29	Yes	0	Yes
17N462	IPD	Kathmandu	2017-05-29	Yes	No	No	Yes	Yes	2017-05-27	15	yes	2	some	Yes	IV	No						Yes	2017-05-29	2017-05-29	Yes	0	Yes
17N463	OPD	Kathmandu		Yes	No	No	Yes	No	2017-05-28	9	no		some	Yes	ORS	No						Yes	2017-05-29	2017-05-29	Yes	0	Yes
17N464	IPD	Lalitpur	2017-05-30	Yes	No	No	Yes	No	2017-05-29	6	No		some	Yes	ORS	No						Yes	2017-05-30	2017-05-30	Yes	1	Yes	G3P[8]
17N465	OPD	Kathmandu		Yes	No	No	Yes	No	2017-05-29	7	no		some	Yes	ORS	No						Yes	2017-05-30	2017-05-30	Yes	0	Yes
17N466	OPD	Kathmandu		Yes	No	No	Yes	No	2017-05-30	7	no		some	Yes	ORS	No						Yes	2017-05-30	2017-05-30	Yes	0	Yes
17N467	OPD	Kathmandu		Yes	No	No	Yes	No	2017-05-29	6	no		some	Yes	ORS	No						Yes	2017-05-30	2017-05-30	Yes	0	Yes
17N468	IPD	Bhaktapur	2017-05-31	Yes	No	Yes	Yes	Yes	2017-05-30	8	yes	2	some	Yes	ORS	No						Yes	2017-05-31	2017-05-31	Yes	0	Yes
17N469	IPD	Nuwakot	2017-05-31	Yes	No	No	Yes	Yes	2017-05-30	10	yes	2	some	Yes	ORS	No						Yes	2017-05-31	2017-05-31	Yes	1	Yes
17N470	OPD	Kathmandu		Yes	No	No	Yes	No	2017-05-28	9	no		some	Yes	ORS	No						Yes	2017-05-31	2017-05-31	Yes	0	Yes
17N471	IPD	Kathmandu	2017-06-01	Yes	No	No	Yes	Yes	2017-05-30	8	Yes	2	some	Yes	ORS	No						Yes	2017-06-01	2017-06-01	Yes	0	Yes
17N472	IPD	Kathmandu	2017-06-01	Yes	No	Yes	Yes	No	2017-05-31	12	No		some	Yes	ORS	No						Yes	2017-06-01	2017-06-01	Yes	0	Yes
17N473	IPD	pokhara	2017-06-01	Yes	No	Yes	Yes	No	2017-05-30	10	No		some	Yes	ORS	No						Yes	2017-06-01	2017-06-01	Yes	0	Yes
17N474	OPD	Kathmandu		Yes	No	No	Yes	Yes	2017-05-31	8	yes	1	some	Yes	ORS	No						Yes	2017-06-01	2017-06-01	Yes	0	Yes
17N475	OPD	Kathmandu		Yes	No	No	Yes	No	2017-05-31	18	no		some	Yes	ORS	No						Yes	2017-06-01	2017-06-01	Yes	0	Yes
17N476	IPD	Kathmandu	2017-06-02	Yes	No	Yes	Yes	No	2017-06-01	8	No		some	Yes	IV	No						Yes	2017-06-02	2017-06-01	Yes	0	Yes
17N477	IPD	Dhading	2017-06-02	Yes	No	Yes	Yes	Yes	2017-06-01	15	Yes	2	Severe	Yes	IV	No						Yes	2017-06-02	2017-06-02	Yes	0	Yes
17N478	OPD	Kathmandu		Yes	No	No	Yes	No	2017-05-31	4	no		some	Yes	ORS	No						Yes	2017-06-02	2017-06-02	Yes	0	Yes
17N479	OPD	Kathmandu		Yes	No	No	Yes	Yes	2017-06-01	7	yes	5	some	Yes	ORS	No						Yes	2017-06-02	2017-06-02	Yes	0	Yes
17N480	IPD	Kathmandu	2017-06-04	Yes	No	No	Yes	Yes	2017-06-03	14	Yes	4	Severe	Yes	IV	No						Yes	2017-06-04	2017-06-04	Yes	1	Yes
17N481	IPD	Kathmandu	2017-06-04	Yes	No	No	Yes	Yes	2017-06-01	15	Yes	2	Severe	Yes	IV	No						Yes	2017-06-04	2017-06-04	Yes	1	Yes	G12P[6]
17N482	IPD	Kathmandu	2017-06-04	Yes	No	Yes	Yes	Yes	2017-06-02	10	Yes	2	some	Yes	ORS	No						Yes	2017-06-04	2017-06-04	Yes	0	Yes
17N483	OPD	Kathmandu		Yes	No	No	Yes	Yes	2017-06-03	8	yes	1	some	Yes	ORS	No						Yes	2017-06-04	2017-06-04	Yes	1	Yes
17N484	IPD	Kathmandu	2017-06-05	Yes	No	Yes	Yes	Yes	2017-06-01	10	Yes	2	some	Yes	IV	No						Yes	2017-06-05	2017-06-05	Yes	0	Yes
17N485	IPD	Kathmandu	2017-06-05	Yes	No	No	Yes	Yes	2017-06-04	12	Yes	2	some	Yes	ORS	No						Yes	2017-06-05	2017-06-05	Yes	0	Yes
17N486	OPD	Kathmandu		Yes	No	No	Yes	No	2017-06-04	9	no		some	Yes	ORS	No						Yes	2017-06-05	2017-06-05	Yes	0	Yes
17N487	IPD	Kathmandu	2017-06-06	Yes	No	Yes	Yes	Yes	2017-06-05	10	Yes	5	some	Yes	ORS	No						Yes	2017-06-06	2017-06-06	Yes	0	Yes
17N488	IPD	Kathmandu	2017-06-06	Yes	No	No	Yes	No	2017-06-05	7	No		some	Yes	ORS	No						Yes	2017-06-06	2017-06-06	Yes	0	Yes
17N489	IPD	Kathmandu	2017-06-06	Yes	No	No	Yes	Yes	2017-06-03	17	Yes	2	Severe	Yes	IV	No						Yes	2017-06-06	2017-06-06	Yes	1	Yes
17N490	OPD	Kathmandu		Yes	No	No	Yes	No	2017-06-05	7	no		some	Yes	ORS	No						Yes	2017-06-06	2017-06-06	Yes	0	Yes
17N491	IPD	Kathmandu	2017-06-07	Yes	No	No	Yes	Yes	2017-06-05	10	Yes	3	some	Yes	ORS	No						Yes	2017-06-07	2017-06-07	Yes	0	Yes
17N492	IPD	Kathmandu	2017-06-07	Yes	yes	Yes	Yes	No	2017-06-06	15	No		some	Yes	ORS	No						Yes	2017-06-07	2017-06-07	Yes	0	Yes
17N493	IPD	Kathmandu	2017-06-07	Yes	No	Yes	Yes	No	2017-06-03	12	No		some	Yes	ORS	No						Yes	2017-06-07	2017-06-07	Yes	0	Yes
17N494	OPD	Kathmandu		Yes	No	No	Yes	Yes	2017-06-06	9	yes	5	some	Yes	ORS	No						Yes	2017-06-07	2017-06-07	Yes	0	Yes
17N495	OPD	Kathmandu		Yes	No	No	Yes	Yes	2017-06-05	6	yes	3	some	Yes	ORS	No						Yes	2017-06-07	2017-06-07	Yes	0	Yes
17N496	IPD	Dhading	2017-06-08	Yes	No	Yes	Yes	Yes	2017-06-06	10	Yes	3	some	Yes	ORS	No						Yes	2017-06-08	2017-06-08	Yes	0	Yes
17N497	IPD	Kathmandu	2017-06-08	Yes	No	Yes	Yes	Yes	2017-06-07	16	Yes	2	Severe	Yes	IV	No						Yes	2017-06-08	2017-06-08	Yes	0	Yes
17N498	OPD	Kathmandu		Yes	No	No	Yes	Yes	2017-06-07	11	yes	2	some	Yes	ORS	No						Yes	2017-06-08	2017-06-08	Yes	0	Yes
17N499	IPD	Kathmandu	2017-06-09	Yes	No	No	Yes	No	2017-06-08	8	No		some	Yes	ORS	No						Yes	2017-06-09	2017-06-09	Yes	1	Yes	G12P[6]
17N500	IPD	Chitwan	2017-06-09	Yes	No	Yes	Yes	Yes	2107-06-07	22	Yes	4	Severe	Yes	IV	No						Yes	2017-06-09	2017-06-09	Yes	0	Yes
17N501	IPD	bara	2017-06-09	Yes	No	No	Yes	Yes	2017-06-06	18	Yes	1	some	Yes	ORS	No						Yes	2017-06-09	2017-06-09	Yes	0	Yes
17N502	OPD	Kathmandu		Yes	No	Yes	Yes	Yes	2017-06-08	4	yes	3	some	Yes	ORS	No						Yes	2017-06-09	2017-06-09	Yes	0	Yes
17N503	IPD	Dhading	2017-06-11	Yes	No	No	Yes	Yes	2017-06-06	15	Yes	3	some	Yes	IV	No						Yes	2017-06-11	2017-06-11	Yes	1	Yes
17N504	IPD	Kathmandu	2017-06-11	Yes	No	Yes	Yes	No	2017-06-10	9	No		some	Yes	ORS	No						Yes	2017-06-11	2017-06-11	Yes	0	Yes
17N505	OPD	Kathmandu		Yes	No	No	Yes	No	2017-06-10	6	no		some	Yes	ORS	No						Yes	2017-06-11	2017-06-11	Yes	0	Yes
17N506	IPD	Lalitpur	2017-06-12	Yes	yes	No	Yes	No	2017-06-11	26	No		some	Yes	ORS	No						Yes	2017-06-12	2017-06-12	Yes	1	Yes
17N507	IPD	Kathmandu	2017-06-12	Yes	No	No	Yes	No	2017-06-11	12	No		some	Yes	ORS	No						Yes	2017-06-12	2017-06-12	Yes	0	Yes
17N508	IPD	Kathmandu	2017-06-12	Yes	No	Yes	Yes	Yes	2017-06-11	8	Yes	2	some	Yes	ORS	No						Yes	2017-06-12	2017-06-12	Yes	0	Yes
17N509	OPD	Kathmandu		Yes	No	No	Yes	No	2017-06-11	8	no		some	Yes	ORS	No						Yes	2017-06-12	2017-06-12	Yes	0	Yes
17N510	OPD	Kathmandu		Yes	No	No	Yes	No	2017-06-10	6	no		some	Yes	ORS	No						Yes	2017-06-12	2017-06-12	Yes	0	Yes
17N511	IPD	Kathmandu	2017-06-13	Yes	yes	Yes	Yes	No	2017-06-12	3	No		some	Yes	ORS	No						Yes	2017-06-13	2017-06-13	Yes	0	yes
17N512	IPD	Kathmandu	2017-06-13	Yes	No	No	Yes	No	2017-06-12	12	yes	1	some	Yes	ORS	No						Yes	2017-06-13	2017-06-13	Yes	1	yes	G1P[6]
17N513	IPD	Kathmandu	2017-06-13	Yes	No	No	Yes	No	2017-06-10	10	yes	2	some	Yes	ORS	No						Yes	2017-06-13	2017-06-13	Yes	1	yes
17N514	OPD	Kathmandu		Yes	No	No	Yes	No	2017-06-12	5	no		some	Yes	ORS	No						Yes	2017-06-13	2017-06-13	Yes	0	Yes
17N515	IPD	Kathmandu	2017-06-14	Yes	No	No	Yes	Yes	2017-06-12	18	yes	3	some	Yes	IV	No						Yes	2017-06-14	2017-06-14	Yes	1	yes
17N516	IPD	bara	2017-06-14	Yes	No	Yes	Yes	Yes	2017-06-10	18	yes	4	some	Yes	ORS	No						Yes	2017-06-14	2017-06-14	Yes	0	yes
17N517	IPD	Kathmandu	2017-06-15	Yes	No	Yes	Yes	Yes	2017-06-12	6	yes	1	some	Yes	ORS	No						Yes	2017-06-15	2017-06-15	Yes	0	yes
17N518	IPD	Kathmandu	2017-06-15	Yes	No	No	Yes	No	2017-06-14	8	No		some	Yes	ORS	No						Yes	2017-06-15	2017-06-15	Yes	0	yes
17N519	IPD	Kathmandu	2017-06-15	Yes	No	Yes	Yes	No	2017-06-13	10	No		some	Yes	ORS	No						Yes	2017-06-15	2017-06-15	Yes	0	Yes
17N520	IPD	Kathmandu	2017-06-15	Yes	No	No	Yes	Yes	2017-06-13	4	yes	4	some	Yes	ORS	No						Yes	2017-06-15	2017-06-15	Yes	0	Yes
17N521	OPD	Kathmandu		Yes	No	No	Yes	No	2017-06-14	8	no		some	Yes	ORS	No						Yes	2017-06-15	2017-06-15	Yes	0	Yes
17N522	IPD	Kathmandu	2017-06-16	Yes	No	Yes	Yes	No	2017-06-15	7	No		some	Yes	ORS	No						Yes	2017-06-16	2017-06-16	Yes	0	Yes
17N523	OPD	Kathmandu		Yes	No	No	Yes	No	2017-06-15	6	no		some	Yes	ORS	No						Yes	2017-06-16	2017-06-16	Yes	0	Yes
17N524	OPD	Kathmandu		Yes	No	No	Yes	No	2017-06-16	8	no		some	Yes	ORS	No						Yes	2017-06-16	2017-06-16	Yes	0	Yes
17N525	IPD	Kathmandu	2017-06-17	Yes	No	Yes	Yes	No	2017-06-16	12	No		some	Yes	ORS	No						Yes	2017-06-17	2017-06-17	Yes	0	Yes
17N526	OPD	Kathmandu		Yes	No	No	Yes	No	2017-06-16	8	no		some	Yes	ORS	No						Yes	2017-06-17	2017-06-17	Yes	0	Yes
17N527	IPD	Lalitpur	2017-06-18	Yes	No	Yes	Yes	Yes	2017-06-17	16	yes	4	some	Yes	IV	No						Yes	2017-06-18	2017-06-18	Yes	0	Yes
17N528	IPD	Lalitpur	2017-06-18	Yes	yes	No	Yes	No	2017-06-16	6	yes	2	some	Yes	ORS	No						Yes	2017-06-18	2017-06-18	Yes	1	Yes	G12P[6]
17N529	IPD	Kathmandu	2017-06-18	Yes	No	No	Yes	Yes	2017-06-16	10	yes	3	some	Yes	ORS	No						Yes	2017-06-18	2017-06-18	Yes	0	Yes
17N530	IPD	Kathmandu	2017-06-19	Yes	No	No	Yes	No	2017-06-18	12	No		some	Yes	ORS	No						Yes	2017-06-19	2017-06-19	Yes	1	Yes
17N531	IPD	Kathmandu	2017-06-19	Yes	No	Yes	Yes	Yes	2017-06-16	10	yes	2	some	Yes	ORS	No						Yes	2017-06-19	2017-06-19	Yes	0	Yes
17N532	IPD	Kathmandu	2017-06-20	Yes	No	Yes	Yes	Yes	2017-06-19	9	yes	2	some	Yes	ORS	No						Yes	2017-06-20	2017-06-20	Yes	0	Yes
17N533	IPD	Kathmandu	2017-06-20	Yes	No	No	Yes	No	2017-06-19	10	No		some	Yes	ORS	No						Yes	2017-06-20	2017-06-20	Yes	0	Yes
17N534	IPD	Rasuwa	2017-06-20	Yes	No	Yes	Yes	Yes	2017-06-11	7	yes	3	some	Yes	IV	No						Yes	2017-06-20	2017-06-20	Yes	0	Yes
17N535	IPD	Kathmandu	2017-06-21	Yes	No	No	Yes	Yes	2017-06-17	12	yes	2	some	Yes	IV	No						Yes	2017-06-21	2017-06-21	Yes	1	Yes
17N536	IPD	Kathmandu	2017-06-21	Yes	No	No	Yes	No	2017-06-20	15	yes	2	some	Yes	ORS	No						Yes	2017-06-21	2017-06-21	Yes	1	Yes	G1P[6]
17N537	IPD	Kathmandu	2017-06-22	Yes	No	No	Yes	No	2017-06-21	14	No		some	Yes	IV	No						Yes	2017-06-22	2017-06-22	Yes	0	Yes
17N538	IPD	Kathmandu	2017-06-22	Yes	No	Yes	Yes	Yes	2017-06-20	11	yes	2	some	Yes	ORS	No						Yes	2017-06-22	2017-06-22	Yes	0	Yes
17N539	IPD	Lalitpur	2017-06-22	Yes	No	No	Yes	No	2017-06-19	7	No		some	Yes	ORS	No						Yes	2017-06-22	2017-06-22	Yes	0	Yes
17N540	OPD	Kathmandu		Yes	No	Yes	Yes	No	2017-06-21	9	no		some	Yes	ORS	No						Yes	2017-06-22	2017-06-22	Yes	0	Yes
17N541	IPD	Kathmandu	2017-06-23	Yes	No	No	Yes	Yes	2017-06-22	9	yes	3	some	Yes	ORS	No						Yes	2017-06-23	2017-06-23	Yes	0	Yes
17N542	IPD	Kathmandu	2017-06-23	Yes	No	No	Yes	Yes	2017-06-21	10	yes	3	some	Yes	ORS	No						Yes	2017-06-23	2017-06-23	Yes	0	Yes
17N543	IPD	Kathmandu	2017-06-23	Yes	No	Yes	Yes	No	2017-06-22	12	No		some	Yes	ORS	No						Yes	2017-06-23	2017-06-23	Yes	0	Yes
17N544	OPD	Kathmandu		Yes	No	Yes	Yes	No	2017-06-22	11	no		some	Yes	ORS	No						Yes	2017-06-23	2017-06-23	Yes	0	Yes
17N545	OPD	Kathmandu		Yes	No	No	Yes	No	2017-06-23	13	no		some	Yes	ORS	No						Yes	2017-06-24	2017-06-24	Yes	0	Yes
17N546	IPD	Lalitpur	2017-06-25	Yes	No	No	Yes	Yes	2017-06-24	8	yes	1	some	Yes	ORS	No						Yes	2017-06-25	2017-06-25	Yes	0	Yes
17N547	IPD	Kathmandu	2017-06-25	Yes	No	No	Yes	Yes	2017-06-19	8	yes	2	some	Yes	ORS	No						Yes	2017-06-25	2017-06-25	Yes	0	Yes
17N548	IPD	Kathmandu	2017-06-25	Yes	No	No	Yes	No	2017-06-24	26	No		some	Yes	ORS	No						Yes	2017-06-25	2017-06-25	Yes	0	Yes
17N549	IPD	Kathmandu	2017-06-26	Yes	yes	Yes	Yes	No	2017-06-25	22	No		some	Yes	ORS	No						Yes	2017-06-26	2017-06-26	Yes	0	Yes
17N550	IPD	Kathmandu	2017-06-26	Yes	yes	No	Yes	No	2017-06-25	18	No		some	Yes	ORS	No						Yes	2017-06-26	2017-06-26	Yes	0	Yes
17N551	IPD	Kathmandu	2017-06-26	Yes	No	Yes	Yes	Yes	2017-06-25	8	yes	2	some	Yes	ORS	No						Yes	2017-06-26	2017-06-26	Yes	0	Yes
17N552	IPD	Kathmandu	2017-06-27	Yes	No	No	Yes	No	2017-06-25	8	No		some	Yes	ORS	No						Yes	2017-06-27	2017-06-27	Yes	0	Yes
17N553	IPD	Kathmandu	2017-06-27	Yes	No	No	Yes	Yes	2017-06-26	14	yes	1	some	Yes	ORS	No						Yes	2017-06-27	2017-06-27	Yes	0	Yes
17N554	IPD	Kathmandu	2017-06-27	Yes	No	No	Yes	Yes	2017-06-24	6	yes	4	some	Yes	ORS	No						Yes	2017-06-27	2017-06-27	Yes	0	Yes
17N555	IPD	Kathmandu	2017-06-28	Yes	No	Yes	Yes	Yes	2017-06-25	7	yes	5	some	Yes	ORS	No						Yes	2017-06-28	2017-06-28	Yes	0	Yes
17N556	IPD	pokhara	2017-06-28	Yes	No	Yes	Yes	Yes	2017-06-26	5	yes	2	some	Yes	ORS	No						Yes	2017-06-28	2017-06-28	Yes	0	Yes
17N557	IPD	Kathmandu	2017-06-28	Yes	No	No	Yes	Yes	2017-06-23	5	yes	3	some	Yes	ORS	No						Yes	2017-06-28	2017-06-28	Yes	0	Yes
17N558	IPD	Kathmandu	2017-06-29	Yes	No	No	Yes	Yes	2017-06-28	14	yes	3	some	Yes	ORS	No						Yes	2017-06-29	2017-06-29	Yes	0	Yes
17N559	IPD	Bhaktapur	2017-06-29	Yes	No	No	Yes	Yes	2017-06-24	12	yes	3	some	Yes	ORS	No						Yes	2017-06-29	2017-06-29	Yes	1	Yes
17N560	IPD	Bhaktapur	2017-06-29	Yes	No	No	Yes	No	2017-06-28	6	No		some	Yes	ORS	No						Yes	2017-06-29	2017-06-29	Yes	0	Yes
17N561	OPD	Kathmandu		Yes	No	Yes	Yes	No	2017-06-28	6	no		some	Yes	ORS	No						Yes	2017-06-29	2017-06-29	Yes	0	Yes
17N562	OPD	Kathmandu		Yes	No	No	Yes	No	2017-06-28	7	no		some	Yes	ORS	No						Yes	2017-06-29	2017-06-29	Yes	0	Yes
17N563	IPD	sindhuli	2017-06-30	Yes	No	Yes	Yes	Yes	2017-06-23	18	yes	4	some	Yes	IV	No						Yes	2017-06-30	2017-06-30	Yes	0	Yes
17N564	IPD	sindhupalchowk	2017-06-30	Yes	No	No	Yes	Yes	2017-06-26	5	yes	3	some	Yes	ORS	No						Yes	2017-06-30	2017-06-30	Yes	0	Yes
17N565	IPD	Kathmandu	2017-06-30	Yes	No	Yes	Yes	Yes	2017-06-29	12	yes	3	some	Yes	IV	No						Yes	2017-06-30	2017-06-30	Yes	0	Yes
17N566	OPD	Kathmandu		Yes	No	No	Yes	No	2017-06-29	9	no		some	Yes	ORS	No						Yes	2017-06-30	2017-06-30	Yes	0	Yes
17N567	IPD	sindhuli	2017-07-02	Yes	No	No	Yes	Yes	2017-07-01	10	yes	5	some	Yes	ORS	No						Yes	2017-07-02	2017-07-02	Yes	0	Yes
17N568	IPD	Kathmandu	2017-07-02	Yes	No	Yes	Yes	Yes	2017-06-30	4	yes	2	some	Yes	ORS	No						Yes	2017-07-02	2017-07-02	Yes	0	Yes
17N569	IPD	Ramecchap	2017-07-02	Yes	No	Yes	Yes	Yes	2017-06-19	15	yes	4	Severe	Yes	IV	No						Yes	2017-07-02	2017-07-02	Yes	0	Yes
17N570	OPD	Kathmandu		Yes	No	No	Yes	Yes	2017-07-01	5	yes	2	some	Yes	ORS	No						Yes	2017-07-02	2017-07-02	Yes	0	Yes
17N571	OPD	Kathmandu		Yes	No	No	Yes	Yes	2017-07-02	11	yes	5	some	Yes	ORS	No						Yes	2017-07-02	2017-07-02	Yes	0	Yes
17N572	IPD	mugling	2017-07-03	Yes	No	Yes	Yes	Yes	2017-06-30	10	yes	2	some	Yes	IV	No						Yes	2017-07-03	2017-07-03	Yes	0	Yes
17N573	IPD	Butwal	2017-07-03	Yes	No	No	Yes	No	2017-06-30	18	No		Severe	Yes	IV	No						Yes	2017-07-03	2017-07-03	Yes	0	Yes
17N574	IPD	Kathmandu	2017-07-03	Yes	No	No	Yes	No	2017-07-03	12	No		some	Yes	ORS	No						Yes	2017-07-03	2017-07-03	Yes	1	Yes
17N575	OPD	Kathmandu		Yes	No	No	Yes	No	2017-07-02	10	no		some	Yes	ORS	No						Yes	2017-07-03	2017-07-03	Yes	0	Yes
17N576	IPD	Lalitpur	2017-07-04	Yes	No	Yes	Yes	Yes	2017-07-02	8	yes	2	some	Yes	ORS	No						Yes	2017-07-04	2017-07-04	Yes	0	Yes
17N577	IPD	Kathmandu	2017-07-04	Yes	No	Yes	Yes	Yes	2017-07-03	14	yes	2	some	Yes	IV	No						Yes	2017-07-04	2017-07-04	Yes	0	Yes
17N578	IPD	Kathmandu	2017-07-04	Yes	No	No	Yes	No	2017-07-02	8	No		some	Yes	ORS	No						Yes	2017-07-04	2017-07-04	Yes	0	Yes
17N579	OPD	Kathmandu		Yes	No	Yes	Yes	No	2017-07-03	5	no		some	Yes	ORS	No						Yes	2017-07-04	2017-07-04	Yes	0	Yes
17N580	IPD	Kathmandu	2017-07-04	Yes	No	No	Yes	No	2017-07-03	6	No		some	Yes	ORS	No						Yes	2017-07-05	2017-07-05	Yes	0	Yes
17N581	IPD	Kathmandu	2017-07-05	Yes	No	Yes	Yes	Yes	2017-07-02	7	yes	3	some	Yes	ORS	No						Yes	2017-07-05	2017-07-05	Yes	0	Yes
17N582	IPD	Lalitpur	2017-07-05	Yes	No	No	Yes	Yes	2017-07-04	5	yes	2	some	Yes	ORS	No						Yes	2017-07-05	2017-07-05	Yes	0	Yes
17N583	IPD	Kathmandu	2017-07-05	Yes	No	No	Yes	No	2017-07-04	12	No		some	Yes	ORS	NO						Yes	2017-07-05	2017-07-05	Yes	0	Yes
17N584	IPD	Lalitpur	2017-07-06	Yes	No	No	Yes	No	2017-07-05	12	No		some	yes	ORS	NO						Yes	2017-07-06	2017-07-06	Yes	1	Yes	G1P[8]
17N585	IPD	Kathmandu	2017-07-06	Yes	yes	No	Yes	No	2017-07-05	15	No		some	Yes	ORS	No						Yes	2017-07-06	2017-07-06	Yes	1	Yes
17N586	IPD	Kathmandu	2017-07-06	Yes	No	Yes	Yes	Yes	2017-07-05	10	yes	2	some	Yes	IV	No						Yes	2017-07-06	2017-07-06	Yes	0	Yes
17N587	IPD	Trishuli	2017-07-07	Yes	No	No	Yes	Yes	2017-07-02	8	yes	4	some	Yes	ORS	No						Yes	2017-07-07	2017-07-07	Yes	0	Yes
17N588	IPD	Lalitpur	2017-07-07	Yes	No	No	Yes	Yes	2017-07-06	12	yes	2	some	Yes	IV	No						Yes	2017-07-07	2017-07-07	Yes	0	Yes
17N589	IPD	Kathmandu	2017-07-07	Yes	No	No	Yes	Yes	2017-07-05	7	yes	2	some	Yes	ORS	No						Yes	2017-07-07	2017-07-07	Yes	0	Yes
17N590	OPD	Kathmandu		Yes	No	Yes	Yes	No	2017-07-05	6	no		some	Yes	ORS	No						Yes	2017-07-07	2017-07-07	Yes	0	Yes
17N591	IPD	Bhaktapur	2017-07-09	Yes	No	No	Yes	No	2017-07-08	12	No		some	Yes	ORS	No						Yes	2017-07-09	2017-07-09	Yes	0	Yes
17N592	IPD	Lalitpur	2017-07-09	Yes	No	No	Yes	Yes	2017-07-08	8	yes	2	some	Yes	ORS	No						Yes	2017-07-09	2017-07-09	Yes	0	Yes
17N593	OPD	Kathmandu		Yes	No	No	Yes	Yes	2017-07-08	7	yes	1	some	Yes	ORS	No						Yes	2017-07-09	2017-07-09	Yes	0	Yes
17N594	IPD	Kathmandu	2017-07-10	Yes	No	No	Yes	No	2017-07-08	8	No		some	Yes	ORS	No						Yes	2017-07-10	2017-07-10	Yes	0	Yes
17N595	IPD	Kathmandu	2017-07-10	Yes	No	Yes	Yes	No	2017-07-07	8	No		some	Yes	ORS	No						Yes	2017-07-10	2017-07-10	Yes	0	Yes
17N596	OPD	Kathmandu		Yes	No	No	Yes	Yes	2017-07-09	6	yes	5	some	Yes	ORS	No						Yes	2017-07-10	2017-07-10	Yes	0	Yes
17N597	IPD	Sindupalchowk	2017-07-11	Yes	No	No	Yes	Yes	2017-07-09	12	yes	4	some	Yes	IV	No						Yes	2017-07-11	2017-07-11	Yes	1	Yes
17N598	IPD	Kathmandu	2017-07-11	Yes	No	No	Yes	No	2017-07-09	13	yes	4	some	Yes	ORS	No						Yes	2017-07-11	2017-07-11	Yes	1	Yes	G12P[6]
17N599	IPD	Kathmandu	2017-07-11	Yes	No	Yes	Yes	No	2017-07-09	11	No		some	Yes	ORS	No						Yes	2017-07-11	2017-07-11	Yes	0	Yes
17N600	OPD	Kathmandu		Yes	No	No	Yes	No	2017-07-10	4	no		some	Yes	ORS	No						Yes	2017-07-11	2017-07-11	Yes	0	Yes
17N601	OPD	Kathmandu		Yes	No	Yes	Yes	No	2017-07-10	7	no		some	Yes	ORS	No						Yes	2017-07-11	2017-07-11	Yes	0	Yes
17N602	IPD	Kathmandu	2017-07-12	Yes	No	No	Yes	No	2017-07-10	9	No		some	Yes	ORS	No						Yes	2017-07-12	2017-07-12	Yes	0	Yes
17N603	IPD	Chitwan	2017-07-12	Yes	No	Yes	Yes	Yes	2017-07-09	11	yes	4	some	Yes	ORS	No						Yes	2017-07-12	2017-07-12	Yes	0	Yes
17N604	OPD	Kathmandu		Yes	No	No	Yes	No	2017-07-11	8	no		some	Yes	ORS	No						Yes	2017-07-12	2017-07-12	Yes	0	Yes
17N605	OPD	Kathmandu		Yes	No	No	Yes	No	2017-07-14	6	no		some	Yes	ORS	No						Yes	2017-07-12	2017-07-12	Yes	0	Yes
17N606	IPD	Lalitpur	2017-07-13	Yes	No	Yes	Yes	No	2017-07-11	9	No		some	Yes	ORS	No						Yes	2017-07-13	2017-07-13	Yes	0	Yes
17N607	IPD	Dhangadi	2017-07-13	Yes	No	No	Yes	Yes	2017-07-10	12	yes	3	Severe	Yes	IV	No						Yes	2017-07-13	2017-07-13	Yes	0	Yes
17N608	IPD	Kathmandu	2017-07-13	Yes	No	Yes	Yes	No	2017-07-11	9	No		some	Yes	ORS	No						Yes	2017-07-13	2017-07-13	Yes	0	Yes
17N609	OPD	Kathmandu		Yes	No	Yes	Yes	No	2017-07-12	9	no		some	Yes	ORS	No						Yes	2017-07-13	2017-07-13	Yes	0	Yes
17N610	IPD	Kathmandu	2017-07-14	Yes	No	No	Yes	No	2017-07-11	8	No		some	Yes	ORS	No						Yes	2017-07-14	2017-07-14	Yes	0	Yes
17N611	IPD	Kathmandu	2017-07-14	Yes	No	No	Yes	No	2017-07-11	7	No		some	Yes	ORS	No						Yes	2017-07-14	2017-07-14	Yes	1	Yes
17N612	IPD	Dhading	2017-07-15	Yes	No	Yes	Yes	No	2017-07-12	8	No		some	Yes	ORS	No						Yes	2017-07-14	2017-07-14	Yes	0	Yes
17N613	OPD	Kathmandu		Yes	No	No	Yes	No	2017-07-13	5	no		some	Yes	ORS	No						Yes	2017-07-14	2017-07-14	Yes	0	Yes
17N614	IPD	Kathmandu	2017-07-16	Yes	No	No	Yes	Yes	2017-07-14	10	Yes	2	some	Yes	ORS	No						Yes	2017-07-16	2017-07-16	Yes	0	Yes
17N615	IPD	Lalitpur	2017-07-16	Yes	No	No	Yes	Yes	2017-07-15	8	No		some	Yes	ORS	No						Yes	2017-07-16	2017-07-16	Yes	1	Yes
17N616	IPD	Kathmandu	2017-07-16	Yes	No	Yes	Yes	Yes	2017-07-13	8	Yes	2	some	Yes	ORS	No						Yes	2017-07-16	2017-07-16	Yes	0	Yes
17N617	OPD	Kathmandu		Yes	No	No	Yes	Yes	2017-07-15	7	yes	2	some	Yes	ORS	No						Yes	2017-07-16	2017-07-16	Yes	0	Yes
17N618	IPD	Kathmandu	2017-07-17	Yes	No	Yes	Yes	Yes	2017-07-14	16	Yes	3	some	Yes	ORS	No						Yes	2017-07-17	2017-07-17	Yes	0	Yes
17N619	IPD	Lalitpur	2017-07-17	Yes	No	No	Yes	Yes	2017-07-15	11	yes	3	some	Yes	ORS	No						Yes	2017-07-17	2017-07-17	Yes	1	Yes	G12P[6]
17N620	IPD	Kathmandu	2017-07-17	Yes	No	Yes	Yes	Yes	2017-07-16	8	Yes	2	some	Yes	IV	No						Yes	2017-07-17	2017-07-17	Yes	0	Yes
17N621	OPD	Kathmandu		Yes	No	No	Yes	No	2017-07-16	6	no		some	Yes	ORS	No						Yes	2017-07-17	2017-07-17	Yes	0	Yes
17N622	OPD	Kathmandu		Yes	No	No	Yes	No	2017-07-15	5	no		some	Yes	ORS	No						Yes	2017-07-17	2017-07-17	Yes	0	Yes
17N623	OPD	Kathmandu		Yes	No	No	Yes	Yes	2017-07-17	8	yes	1	some	Yes	ORS	No						Yes	2017-07-17	2017-07-17	Yes	0	Yes
17N624	IPD	Kathmandu	2017-07-18	Yes	No	No	Yes	Yes	2017-07-15	9	Yes	2	some	Yes	ORS	No						Yes	2017-07-18	2017-07-18	Yes	0	Yes
17N625	IPD	Kathmandu	2017-07-18	Yes	No	No	Yes	Yes	2017-07-17	12	Yes	2	some	Yes	ORS	No						Yes	2017-07-18	2017-07-18	Yes	1	Yes
17N626	IPD	Kathmandu	2017-07-18	Yes	No	Yes	Yes	Yes	2017-07-15	8	Yes	2	some	Yes	ORS	No						Yes	2017-07-18	2017-07-18	Yes	0	Yes
17N627	IPD	Kathmandu	2017-07-19	Yes	No	No	Yes	No	2017-07-17	7	No		some	Yes	ORS	No						Yes	2017-07-19	2017-07-19	Yes	0	Yes
17N628	IPD	Kathmandu	2017-07-19	Yes	No	No	Yes	No	2017-07-17	10	No		some	Yes	ORS	No						Yes	2017-07-19	2017-07-19	Yes	0	Yes
17N629	IPD	Rasuwa	2017-07-19	Yes	No	Yes	Yes	Yes	2017-07-14	20	Yes	3	Severe	Yes	IV	No						Yes	2017-07-19	2017-07-19	Yes	0	Yes
17N630	IPD	pokhara	2017-07-20	Yes	No	Yes	Yes	No	2017-07-15	5	No		some	Yes	IV	No						Yes	2017-07-20	2017-07-20	Yes	0	Yes
17N631	IPD	Kathmandu	2017-07-20	Yes	No	No	Yes	No	2017-07-18	8	No		some	Yes	ORS	No						Yes	2017-07-20	2017-07-20	Yes	0	Yes
17N632	IPD	Kathmandu	2017-07-20	Yes	No	Yes	Yes	Yes	2017-07-19	8	Yes	2	some	Yes	ORS	No						Yes	2017-07-20	2017-07-20	Yes	0	Yes
17N633	IPD	Kathmandu	2017-07-21	Yes	No	No	Yes	No	2017-07-20	12	No		some	Yes	ORS	No						Yes	2017-07-21	2017-07-21	Yes	0	Yes
17N634	IPD	Kathmandu	2017-07-21	Yes	No	No	Yes	Yes	2017-07-16	7	Yes	4	some	Yes	ORS	No						Yes	2017-07-21	2017-07-21	Yes	1	Yes
17N635	IPD	Nuwakot	2017-07-21	Yes	No	Yes	Yes	Yes	2017-07-16	6	Yes	3	some	Yes	ORS	No						Yes	2017-07-21	2017-07-21	Yes	0	Yes
17N636	OPD	Kathmandu		Yes	No	No	Yes	Yes	2017-07-20	4	no		some	Yes	ORS	No						Yes	2017-07-21	2017-07-21	Yes	0	Yes
17N637	IPD	Lalitpur	2017-07-23	Yes	No	No	Yes	Yes	2017-07-20	5	Yes	2	some	Yes	ORS	No						Yes	2017-07-23	2017-07-23	Yes	1	Yes	G12P[6]
17N638	IPD	Nuwakot	2017-07-23	Yes	No	Yes	Yes	Yes	2017-07-17	4	Yes	5	some	Yes	ORS	No						Yes	2017-07-23	2017-07-23	Yes	0	Yes
17N639	IPD	Kathmandu	2017-07-23	Yes	No	No	Yes	Yes	2017-07-20	6	Yes	2	some	Yes	ORS	No						Yes	2017-07-23	2017-07-23	Yes	0	Yes
17N640	OPD	Kathmandu		Yes	No	No	Yes	No	2017-07-22	11	no		some	Yes	ORS	No						Yes	2017-07-23	2017-07-23	Yes	0	Yes
17N641	IPD	Lalitpur	2017-07-24	Yes	No	Yes	Yes	No	2017-07-23	11	No		some	Yes	ORS	No						Yes	2017-07-24	2017-07-24	Yes	0	Yes
17N642	IPD	Kathmandu	2017-07-24	Yes	No	No	Yes	No	2017-07-23	8	No		some	Yes	ORS	No						Yes	2017-07-24	2017-07-24	Yes	0	yes
17N643	IPD	Kathmandu	2017-07-24	Yes	No	Yes	Yes	Yes	2017-07-21	7	yes	2	some	Yes	ORS	No						Yes	2017-07-24	2017-07-24	Yes	0	yes
17N644	IPD	Kathmandu	2017-07-25	Yes	No	Yes	Yes	Yes	2017-07-23	9	yes	1	some	Yes	ORS	No						Yes	2017-07-25	2017-07-25	Yes	0	yes
17N645	IPD	Lalitpur	2017-07-25	Yes	No	No	Yes	No	2017-07-24	6	No		some	Yes	ORS	No						Yes	2017-07-25	2017-07-25	Yes	0	yes
17N646	IPD	Kathmandu	2017-07-26	Yes	No	No	Yes	No	2017-07-22	20	No		some	Yes	IV	No						Yes	2017-07-26	2017-07-26	Yes	0	yes
17N647	IPD	Kathmandu	2017-07-26	Yes	No	Yes	Yes	No	2017-07-24	12	No		some	Yes	ORS	No						Yes	2017-07-26	2017-07-26	Yes	0	yes
17N648	OPD	Kathmandu		Yes	No	No	Yes	No	2017-07-25	17	no		some	Yes	ORS	No						Yes	2017-07-26	2017-07-26	Yes	0	Yes
17N649	IPD	Lalitpur	2017-07-27	Yes	No	Yes	Yes	Yes	2017-07-25	10	yes	2	some	Yes	ORS	No						Yes	2017-07-27	2017-07-27	Yes	0	yes
17N650	IPD	Kathmandu	2017-07-27	Yes	No	No	Yes	Yes	2017-07-26	12	No		some	Yes	ORS	No						Yes	2017-07-27	2017-07-27	Yes	1	Yes
17N651	IPD	Kathmandu	2017-07-27	Yes	No	No	Yes	Yes	2017-07-25	6	yes	2	some	Yes	ORS	No						Yes	2017-07-27	2017-07-27	Yes	0	Yes
17N652	IPD	Kathmandu	2017-07-28	Yes	No	Yes	Yes	No	2017-07-27	8	No		some	Yes	ORS	No						Yes	2017-07-28	2017-07-28	Yes	0	Yes
17N653	IPD	Kathmandu	2017-07-28	Yes	No	No	Yes	Yes	2017-07-27	12	yes	2	some	Yes	IV	No						Yes	2017-07-28	2017-07-28	Yes	0	Yes
17N654	IPD	Kathmandu	2017-07-30	Yes	No	No	Yes	No	2017-07-29	6	No		some	Yes	ORS	No						Yes	2017-07-30	2017-07-30	Yes	1	Yes
17N655	IPD	Kathmandu	2017-07-30	Yes	yes	Yes	Yes	No	2017-07-29	18	No		some	Yes	ORS	No						Yes	2017-07-30	2017-07-30	Yes	0	Yes
17N656	OPD	Kathmandu		Yes	No	No	Yes	No	2017-07-29	6	no		some	Yes	ORS	No						Yes	2017-07-30	2017-07-30	Yes	0	Yes
17N657	IPD	Kathmandu	2017-07-31	Yes	yes	Yes	Yes	No	2017-07-30	12	No		some	Yes	ORS	No						Yes	2017-07-31	2017-07-31	Yes	0	Yes
17N658	IPD	Kathmandu	2017-07-31	Yes	No	No	Yes	Yes	2017-07-26	6	yes	3	some	Yes	ORS	No						Yes	2017-07-31	2017-07-31	Yes	1	Yes	G1P[6]
17N659	IPD	Kathmandu	2017-08-01	Yes	No	No	Yes	No	2017-07-30	20	No		some	Yes	ORS	No						Yes	2017-08-01	2017-08-01	Yes	1	Yes
17N660	IPD	Kathmandu	2017-08-01	Yes	No	No	Yes	No	2017-07-31	18	No		some	Yes	ORS	No						Yes	2017-08-01	2017-08-01	Yes	0	Yes
17N661	IPD	Kathmandu	2017-08-01	Yes	No	Yes	Yes	Yes	2017-07-30	8	yes	1	some	Yes	ORS	No						Yes	2017-08-01	2017-08-01	Yes	0	Yes
17N662	OPD	Kathmandu		Yes	No	No	Yes	No	2017-07-30	8	no		some	Yes	ORS	No						Yes	2017-08-01	2017-08-01	Yes	0	Yes
17N663	IPD	Kathmandu	2017-08-02	Yes	No	Yes	Yes	Yes	2017-07-31	14	yes	6	some	Yes	ORS	No						Yes	2017-08-02	2017-08-02	Yes	0	Yes
17N664	IPD	Kathmandu	2017-08-02	Yes	No	No	Yes	No	2017-07-31	12	No		some	Yes	ORS	No						Yes	2017-08-02	2017-08-02	Yes	0	Yes
17N665	OPD	Kathmandu		Yes	No	Yes	Yes	No	2017-08-01	7	no		some	Yes	ORS	No						Yes	2017-08-02	2017-08-02	Yes	0	Yes
17N666	OPD	Kathmandu		Yes	No	No	Yes	Yes	2017-08-01	8	yes	2	some	Yes	ORS	No						Yes	2017-08-02	2017-08-02	Yes	0	Yes
17N667	IPD	Lalitpur	2017-08-03	Yes	No	Yes	Yes	Yes	2017-08-02	5	yes	2	some	Yes	ORS	No						Yes	2017-08-03	2017-08-03	Yes	0	Yes
17N668	IPD	Kathmandu	2017-08-03	Yes	No	No	Yes	Yes	2017-08-01	6	yes	2	some	Yes	ORS	No						Yes	2017-08-03	2017-08-03	Yes	0	Yes
17N669	OPD	Kathmandu		Yes	No	No	Yes	Yes	2017-08-02	6	yes	3	some	Yes	ORS	No						Yes	2017-08-03	2017-08-03	Yes	0	Yes
17N670	IPD	Kathmandu	2017-08-04	Yes	No	No	Yes	No	2017-08-01	9	No		some	Yes	ORS	No						Yes	2017-08-04	2017-08-04	Yes	1	Yes
17N671	IPD	Lalitpur	2017-08-04	Yes	No	No	Yes	Yes	2017-08-03	14	yes	2	some	Yes	ORS	No						Yes	2017-08-04	2017-08-04	Yes	0	Yes
17N672	IPD	Kathmandu	2017-08-04	Yes	No	No	Yes	Yes	2017-08-02	12	yes	2	some	Yes	ORS	No						Yes	2017-08-04	2017-08-04	Yes	0	Yes
17N673	OPD	Kathmandu		Yes	No	No	Yes	Yes	2017-08-01	9	yes	6	some	Yes	ORS	No						Yes	2017-08-04	2017-08-04	Yes	0	Yes
17N674	IPD	Kathmandu	2017-08-06	Yes	No	No	Yes	No	2017-08-05	18	No		Severe	Yes	IV	No						Yes	2017-08-06	2017-08-06	Yes	0	Yes
17N675	IPD	Lalitpur	2017-08-06	Yes	No	No	Yes	Yes	2017-08-03	5	yes	3	some	Yes	ORS	No						Yes	2017-08-06	2017-08-06	Yes	0	Yes
17N676	OPD	Kathmandu		Yes	No	No	Yes	No	2017-08-05	8	no		some	Yes	ORS	No						Yes	2017-08-06	2017-08-06	Yes	0	Yes
17N677	IPD	Kathmandu	2017-08-07	Yes	No	No	Yes	Yes	2017-08-06	8	yes	2	some	Yes	ORS	No						Yes	2017-08-07	2017-08-07	Yes	0	Yes
17N678	IPD	Lalitpur	2017-08-07	Yes	No	No	Yes	Yes	2017-08-05	9	yes	3	some	Yes	ORS	No						Yes	2017-08-07	2017-08-07	Yes	0	Yes
17N679	IPD	Kathmandu	2017-08-08	Yes	No	No	Yes	Yes	2017-08-07	6	yes	2	some	Yes	ORS	No						Yes	2017-08-08	2017-08-08	Yes	0	Yes
17N680	IPD	Kathmandu	2017-08-08	Yes	No	No	Yes	Yes	2017-08-07	12	yes	3	some	Yes	ORS	No						Yes	2017-08-08	2017-08-08	Yes	0	Yes
17N681	IPD	Kathmandu	2017-08-08	Yes	No	No	Yes	No	2017-08-06	6	No		some	Yes	ORS	No						Yes	2017-08-08	2017-08-08	Yes	0	Yes
17N682	IPD	Lalitpur	2017-08-09	Yes	No	No	Yes	Yes	2017-08-08	14	yes	2	some	Yes	IV	No						Yes	2017-08-08	2017-08-08	Yes	0	Yes
17N683	IPD	Lalitpur	2017-08-09	Yes	No	No	Yes	Yes	2017-08-08	7	yes	2	some	Yes	ORS	No						Yes	2017-08-09	2017-08-09	Yes	0	Yes
17N684	IPD	Kathmandu	2017-08-10	Yes	No	No	Yes	Yes	2017-08-08	8	yes	3	some	Yes	ORS	No						Yes	2017-08-10	2017-08-10	Yes	0	Yes
17N685	IPD	Lalitpur	2017-08-10	Yes	No	No	Yes	Yes	2017-08-09	10	yes	1	some	Yes	IV	No						Yes	2017-08-10	2017-08-10	Yes	1	Yes	G12P[6]
17N686	IPD	Kathmandu	2017-08-11	Yes	No	No	Yes	Yes	2017-08-08	5	yes	2	some	Yes	ORS	No						Yes	2017-08-11	2017-08-11	Yes	0	Yes
17N687	IPD	Kathmandu	2017-08-11	Yes	No	No	Yes	No	2017-08-09	6	No		some	Yes	ORS	No						Yes	2017-08-11	2017-08-11	Yes	0	Yes
17N688	IPD	Kathmandu	2017-08-11	Yes	No	No	Yes	Yes	2017-08-10	8	yes	2	some	Yes	ORS	No						Yes	2017-08-11	2017-08-11	Yes	0	Yes
17N689	OPD	Kathmandu		Yes	No	No	Yes	No	2017-08-10	7	no		some	Yes	ORS	No						Yes	2017-08-11	2017-08-11	Yes	0	Yes
17N690	IPD	Kathmandu	2017-08-13	Yes	No	Yes	Yes	No	2017-08-11	6	No		some	Yes	ORS	No						Yes	2017-08-13	2017-08-13	Yes	0	Yes
17N691	IPD	Kathmandu	2017-08-13	Yes	No	No	Yes	Yes	2017-08-12	8	yes	1	some	Yes	ORS	No						Yes	2017-08-13	2017-08-13	Yes	0	Yes
17N692	OPD	Kathmandu		Yes	No	No	Yes	No	2017-08-12	6	no		some	Yes	ORS	No						Yes	2017-08-13	2017-08-13	Yes	0	Yes
17N693	IPD	Lalitpur	2017-08-14	Yes	No	No	Yes	Yes	2017-08-12	10	yes	3	some	Yes	ORS	No						Yes	2017-08-14	2017-08-14	Yes	0	Yes
17N694	IPD	Lalitpur	2017-08-14	Yes	No	No	Yes	Yes	2017-08-13	7	yes	2	some	Yes	ORS	No						Yes	2017-08-14	2017-08-14	Yes	0	Yes
17N695	OPD	Kathmandu		Yes	No	No	Yes	No	2017-08-12	9	no		some	Yes	ORS	No						Yes	2017-08-14	2017-08-14	Yes	0	Yes
17N696	IPD	Kathmandu	2017-08-15	Yes	No	No	Yes	Yes	2017-08-12	12	yes	3	some	Yes	IV	No						Yes	2017-08-15	2017-08-15	Yes	0	Yes
17N697	IPD	Kathmandu	2017-08-15	Yes	No	No	Yes	No	2017-08-14	9	No		some	Yes	ORS	No						Yes	2017-08-15	2017-08-15	Yes	0	Yes
17N698	OPD	Kathmandu		Yes	No	No	Yes	No	2017-08-14	7	no		some	Yes	ORS	No						Yes	2017-08-15	2017-08-15	Yes	0	Yes
17N699	OPD	Kathmandu		Yes	No	No	Yes	Yes	2017-08-14	5	yes	2	some	Yes	ORS	No						Yes	2017-08-15	2017-08-15	Yes	0	Yes
17N700	IPD	Kathmandu	2017-08-16	Yes	No	No	Yes	Yes	2017-08-13	8	yes	4	some	Yes	ORS	No						Yes	2017-08-16	2017-08-16	Yes	0	Yes
17N701	IPD	Kathmandu	2017-08-16	Yes	No	No	Yes	Yes	2017-08-14	12	yes	3	some	Yes	ORS	No						Yes	2017-08-16	2017-08-16	Yes	0	Yes
17N702	IPD	Lalitpur	2017-08-16	Yes	No	No	Yes	No	2017-08-15	5	No		some	Yes	ORS	No						Yes	2017-08-16	2017-08-16	Yes	0	Yes
17N703	IPD	Lalitpur	2017-08-16	Yes	No	No	Yes	No	2017-08-15	5	No		some	Yes	ORS	No						Yes	2017-08-16	2017-08-16	Yes	0	Yes
17N704	IPD	Lalitpur	2017-08-17	Yes	No	No	Yes	No	2017-08-17	10	No		some	Yes	ORS	No						Yes	2017-08-17	2017-08-17	Yes	0	Yes
17N705	OPD	Kathmandu		Yes	No	No	Yes	Yes	2017-08-16	12	yes	3	some	Yes	ORS	No						Yes	2017-08-17	2017-08-17	Yes	0	Yes
17N706	OPD	Kathmandu		Yes	No	No	Yes	No	2017-08-15	5	no		some	Yes	ORS	No						Yes	2017-08-17	2017-08-17	Yes	0	Yes
17N707	IPD	Kathmandu	2017-08-18	Yes	No	Yes	Yes	Yes	2017-08-13	7	yes	2	some	Yes	ORS	No						Yes	2017-08-18	2017-08-18	Yes	0	Yes
17N708	IPD	Kathmandu	2017-08-18	Yes	No	No	Yes	Yes	2017-08-15	5	yes	2	some	Yes	ORS	No						Yes	2017-08-18	2017-08-18	Yes	0	Yes
17N709	OPD	Kathmandu		Yes	No	No	Yes	No	2017-08-17	8	no		some	Yes	ORS	No						Yes	2017-08-18	2017-08-18	Yes	0	Yes
17N710	IPD	Kathmandu	2017-08-20	Yes	No	No	Yes	Yes	2017-08-17	7	yes	3	some	Yes	ORS	No						Yes	2017-08-20	2017-08-20	Yes	1	Yes
17N711	IPD	Kathmandu	2017-08-20	Yes	No	No	Yes	Yes	2017-08-17	6	yes	2	some	Yes	ORS	No						Yes	2017-08-20	2017-08-20	Yes	1	Yes
17N712	IPD	Kathmandu	2017-08-20	Yes	No	No	Yes	Yes	2017-08-19	8	yes	1	some	Yes	ORS	No						Yes	2017-08-20	2017-08-20	Yes	0	Yes
17N713	OPD	Kathmandu		Yes	No	No	Yes	Yes	2017-08-19	9	yes	3	some	Yes	ORS	No						Yes	2017-08-20	2017-08-20	Yes	0	Yes
17N714	IPD	Kathmandu	2017-08-21	Yes	No	No	Yes	Yes	2017-08-18	11	yes	3	some	Yes	ORS	No						Yes	2017-08-21	2017-08-21	Yes	1	Yes	G12P[6]
17N715	IPD	Kathmandu	2017-08-21	Yes	No	No	Yes	No	2017-08-20	14	No		some	Yes	ORS	No						Yes	2017-08-21	2017-08-21	Yes	0	Yes
17N716	IPD	Sindupalchowk	2017-08-21	Yes	No	No	Yes	Yes	2017-08-16	18	yes	2	Severe	Yes	IV	NO						Yes	2017-08-21	2017-08-21	Yes	1	Yes
17N717	OPD	Kathmandu		Yes	No	No	Yes	No	2017-08-20	7	no		some	Yes	ORS	No						Yes	2017-08-21	2017-08-21	Yes	0	Yes
17N718	IPD	Kathmandu	2017-08-22	Yes	No	No	Yes	Yes	2017-08-20	7	yes	2	some	yes	ORS	NO						Yes	2017-08-22	2017-08-22	Yes	0	Yes
17N719	IPD	Kathmandu	2017-08-22	Yes	No	yes	Yes	Yes	2017-08-20	5	yes	2	some	Yes	ORS	No						Yes	2017-08-22	2017-08-22	Yes	0	Yes
17N720	IPD	Kathmandu	2017-08-22	Yes	No	No	Yes	Yes	2017-08-20	6	yes	3	some	Yes	ORS	No						Yes	2017-08-22	2017-08-22	Yes	0	Yes
17N721	OPD	Kathmandu		Yes	No	yes	Yes	No	2017-08-22	9	no		some	Yes	ORS	No						Yes	2017-08-22	2017-08-22	Yes	0	Yes
17N722	IPD	Kathmandu	2017-08-23	Yes	No	No	Yes	Yes	2017-08-20	6	yes	2	some	Yes	ORS	No						Yes	2017-08-23	2017-08-23	Yes	0	Yes
17N723	IPD	Kathmandu	2017-08-23	Yes	No	No	Yes	Yes	2017-08-22	12	yes	3	some	Yes	IV	No						Yes	2017-08-23	2017-08-23	Yes	1	Yes
17N724	IPD	Lalitpur	2017-08-23	Yes	no	No	Yes	Yes	2017-08-19	6	yes	3	some	Yes	ORS	No						Yes	2017-08-23	2017-08-23	Yes	1	Yes	G12P[6]
17N725	IPD	pokhara	2017-08-24	Yes	No	No	Yes	No	2017-08-17	14	No		Severe	Yes	ORS	No						Yes	2017-08-24	2017-08-24	Yes	1	Yes
17N726	IPD	Lalitpur	2017-08-24	Yes	No	No	Yes	Yes	2017-08-22	10	yes	3	some	Yes	ORS	No						Yes	2017-08-24	2017-08-04	Yes	0	Yes
17N727	OPD	Kathmandu		Yes	No	No	Yes	No	2017-08-23	7	no		some	Yes	ORS	No						Yes	2017-08-24	2017-08-24	Yes	0	Yes
17N728	IPD	Kathmandu	2017-08-25	Yes	No	No	Yes	Yes	2017-08-20	8	yes	4	some	Yes	ORS	No						Yes	2017-08-25	2017-08-25	Yes	0	Yes
17N729	IPD	Lalitpur	2017-08-25	Yes	No	No	Yes	Yes	2017-08-23	12	yes	2	some	Yes	IV	No						Yes	2017-08-25	2017-08-25	Yes	0	Yes
17N730	IPD	Kathmandu	2017-08-25	Yes	No	No	Yes	Yes	2017-08-21	6	yes	4	some	Yes	ORS	No						Yes	2017-08-25	2017-08-25	Yes	0	Yes
17N731	IPD	Kathmandu	2017-08-27	Yes	No	No	Yes	No	2017-08-24	11	No		some	Yes	ORS	No						Yes	2017-08-27	2017-08-27	Yes	0	Yes
17N732	IPD	Kathmandu	2017-08-27	Yes	No	No	Yes	Yes	2017-08-26	14	yes	3	some	Yes	IV	No						Yes	2017-08-27	2017-08-27	Yes	1	Yes
17N733	IPD	Kathmandu	2017-08-27	Yes	No	No	Yes	Yes	2017-08-23	6	yes	4	some	Yes	ORS	No						Yes	2017-08-27	2017-08-27	Yes	0	Yes
17N734	OPD	Kathmandu		Yes	No	No	Yes	No	2017-08-26	6	no		some	Yes	ORS	No						Yes	2017-08-27	2017-08-27	Yes	0	Yes
17N735	IPD	Kathmandu	2017-08-28	Yes	No	No	Yes	Yes	2017-08-27	12	yes	3	some	Yes	ORS	No						Yes	2017-08-28	2017-08-28	Yes	1	Yes	G12P[6]
17N736	IPD	Bhaktapur	2017-08-28	Yes	No	No	Yes	Yes	2017-08-27	6	yes	10	some	Yes	ORS	No						Yes	2017-08-28	2017-08-28	Yes	1	Yes
17N737	IPD	Kathmandu	2017-08-28	Yes	No	No	Yes	Yes	2017-08-26	8	yes	2	some	Yes	ORS	No						Yes	2017-08-28	2017-08-28	Yes	1	Yes
17N738	IPD	Kathmandu	2017-08-29	Yes	No	No	Yes	Yes	2017-08-28	12	Yes	2	some	Yes	ORS	No						Yes	2017-08-29	2017-08-29	Yes	0	Yes
17N739	IPD	Kathmandu	2017-08-29	Yes	No	No	Yes	Yes	2017-08-27	7	Yes	3	some	Yes	ORS	No						Yes	2017-08-29	2017-08-29	Yes	0	Yes
17N740	IPD	Kathmandu	2017-08-30	Yes	No	No	Yes	No	2017-08-29	10	No		some	Yes	ORS	No						Yes	2017-08-30	2017-08-30	Yes	0	Yes
17N741	IPD	Kathmandu	2017-08-30	Yes	No	No	Yes	Yes	2017-08-28	9	Yes	2	some	Yes	ORS	No						Yes	2017-08-30	2017-08-30	Yes	0	Yes
17N742	IPD	Kathmandu	2017-08-30	Yes	No	No	Yes	Yes	2017-08-29	14	Yes	2	some	Yes	ORS	No						Yes	2017-08-30	2017-08-30	Yes	0	Yes
17N743	IPD	Bhaktapur	2017-08-31	Yes	No	No	Yes	Yes	2017-08-30	10	Yes	2	some	Yes	ORS	No						Yes	2017-08-31	2017-08-31	Yes	0	Yes
17N744	IPD	Kathmandu	2017-08-31	Yes	No	No	Yes	No	2017-08-29	8	No		some	Yes	ORS	No						Yes	2017-08-31	2017-08-31	Yes	0	Yes
17N745	OPD	Kathmandu		Yes	No	No	Yes	No	2017-08-30	9	no		some	Yes	ORS	No						Yes	2017-08-31	2017-08-31	Yes	0	Yes
17N746	IPD	Kathmandu	2017-09-01	Yes	No	No	Yes	No	2017-08-31	10	No		some	Yes	ORS	No						Yes	2017-09-01	2017-09-01	Yes	1	Yes	G1P[8]
17N747	IPD	Kathmandu	2017-09-01	Yes	No	No	Yes	Yes	2017-08-28	6	Yes	2	Severe	Yes	IV	No						Yes	2017-09-01	2017-09-01	Yes	0	Yes
17N748	OPD	Kathmandu		Yes	No	No	Yes	No	2017-08-31	7	no		some	Yes	ORS	No						Yes	2017-09-01	2017-09-01	Yes	0	Yes
17N749	OPD	Kathmandu		Yes	No	yes	Yes	No	2017-09-01	7	no		some	Yes	ORS	No						Yes	2017-09-02	2017-09-02	Yes	0	Yes
17N750	OPD	Kathmandu		Yes	No	No	Yes	Yes	2017-09-02	6	yes	1	some	Yes	ORS	No						Yes	2017-09-02	2017-09-02	Yes	0	Yes
17N751	IPD	Kathmandu	2017-09-03	Yes	No	No	Yes	Yes	2017-09-01	9	Yes	2	some	Yes	ORS	No						Yes	2017-09-03	2017-09-03	Yes	1	Yes
17N752	IPD	Kathmandu	2017-09-03	Yes	No	No	Yes	Yes	2017-09-01	6	Yes	3	some	Yes	ORS	No						Yes	2017-09-03	2017-09-03	Yes	0	Yes
17N753	IPD	Kathmandu	2017-09-03	Yes	No	No	Yes	Yes	2017-09-02	8	Yes	4	some	Yes	ORS	No						Yes	2017-09-03	2017-09-03	Yes	0	Yes
17N754	OPD	Kathmandu		Yes	No	No	Yes	Yes	2017-09-01	5	yes	3	some	Yes	ORS	No						Yes	2017-09-03	2017-09-03	Yes	0	Yes
17N755	IPD	Kathmandu	2017-09-04	Yes	No	No	Yes	Yes	2017-09-01	10	Yes	3	some	Yes	ORS	No						Yes	2017-09-04	2017-09-04	Yes	0	Yes
17N756	IPD	Kathmandu	2017-09-04	Yes	No	No	Yes	Yes	2017-09-02	10	Yes	2	some	Yes	IV	No						Yes	2017-09-04	2017-09-04	Yes	0	Yes
17N757	OPD	Kathmandu		Yes	No	No	Yes	Yes	2017-09-03	8	yes	2	some	Yes	ORS	No						Yes	2017-09-04	2017-09-04	Yes	0	Yes
17N758	IPD	Kathmandu	2017-09-05	Yes	No	No	Yes	Yes	2017-09-04	12	No		some	Yes	ORS	No						Yes	2017-09-05	2017-09-05	Yes	0	Yes
17N759	IPD	Kathmandu	2017-09-05	Yes	No	No	Yes	Yes	2017-09-02	6	Yes	3	some	Yes	ORS	No						Yes	2017-09-05	2017-09-05	Yes	0	Yes
17N760	IPD	Kathmandu	2017-09-06	Yes	No	No	Yes	No	2017-09-04	9	No		some	Yes	ORS	No						Yes	2017-09-06	2017-09-06	Yes	1	Yes
17N761	IPD	Kathmandu	2017-09-06	Yes	No	No	Yes	No	2017-09-05	8	No		some	Yes	ORS	No						Yes	2017-09-06	2017-09-06	Yes	1	Yes	G12P[6]
17N762	OPD	Kathmandu		Yes	No	No	Yes	No	2017-09-05	8	no		some	Yes	ORS	No						Yes	2017-09-06	2017-09-06	Yes	0	Yes
17N763	IPD	khotang	2017-09-07	Yes	No	No	Yes	Yes	2017-09-01	2	Yes	4	some	Yes	IV	No						Yes	2017-09-07	2017-09-07	Yes	1	Yes
17N764	IPD	Gorkha	2017-09-07	Yes	No	No	Yes	Yes	2017-09-03	8	Yes	2	some	Yes	ORS	No						Yes	2017-09-07	2017-09-07	Yes	0	Yes
17N765	IPD	Lalitpur	2017-09-08	Yes	No	No	Yes	Yes	2017-09-05	7	Yes	3	some	Yes	ORS	No						Yes	2017-09-08	2017-09-08	Yes	0	Yes
17N766	IPD	Lalitpur	2017-09-08	Yes	No	No	Yes	No	2017-09-04	10	No		some	Yes	IV	No						Yes	2017-09-08	2017-09-08	Yes	1	Yes
17N767	IPD	Kathmandu	2017-09-08	Yes	No	No	Yes	Yes	2017-09-07	6	Yes	2	some	Yes	ORS	No						Yes	2017-09-08	2017-09-08	Yes	0	Yes
17N768	OPD	Kathmandu		Yes	No	yes	Yes	No	2017-09-06	6	no		some	Yes	ORS	No						Yes	2017-09-08	2017-09-08	Yes	0	Yes
17N769	OPD	Kathmandu		Yes	No	No	Yes	No	2017-09-07	6	no		some	Yes	ORS	No						Yes	2017-09-09	2017-09-09	Yes	0	Yes
17N770	IPD	Kathmandu	2017-09-10	Yes	No	No	Yes	No	2017-09-09	8	No		some	Yes	ORS	No						Yes	2017-09-10	2017-09-10	Yes	0	Yes
17N771	IPD	Kathmandu	2017-09-10	Yes	No	No	Yes	Yes	2017-09-08	10	yes	3	some	Yes	ORS	No						Yes	2017-09-10	2017-09-10	Yes	0	yes
17N772	IPD	Kathmandu	2017-09-11	Yes	No	No	Yes	Yes	2017-09-09	12	yes	4	Severe	Yes	IV	No						Yes	2017-09-11	2017-09-11	Yes	0	yes
17N773	IPD	Lalitpur	2017-09-11	Yes	No	No	Yes	Yes	2017-09-08	6	yes	3	some	Yes	ORS	No						Yes	2017-09-11	2017-09-11	Yes	1	yes	G12P[6]
17N774	IPD	Lalitpur	2017-09-12	Yes	No	No	Yes	No	2017-09-10	9	No		some	Yes	ORS	No						Yes	2017-09-12	2017-09-12	Yes	0	yes
17N775	IPD	Kathmandu	2017-09-12	Yes	No	No	Yes	Yes	2017-09-11	12	yes	3	some	Yes	ORS	No						Yes	2017-09-12	2017-09-12	Yes	0	yes
17N776	IPD	Kathmandu	2017-09-12	Yes	No	No	Yes	Yes	2017-09-11	8	yes	2	some	Yes	ORS	No						Yes	2017-09-12	2017-09-12	Yes	0	yes
17N777	OPD	Kathmandu		Yes	No	No	Yes	Yes	2017-09-12	8	yes	1	some	Yes	ORS	No						Yes	2017-09-12	2017-09-12	Yes	0	Yes
17N778	IPD	Kathmandu	2017-09-13	Yes	No	No	Yes	Yes	2017-09-11	5	yes	5	some	Yes	ORS	No						Yes	2017-09-13	2017-09-13	Yes	0	yes
17N779	IPD	Kathmandu	2017-09-13	Yes	No	No	Yes	Yes	2017-09-10	9	yes	4	some	Yes	ORS	No						Yes	2017-09-13	2017-09-13	Yes	0	Yes
17N780	IPD	Kathmandu	2017-09-13	Yes	No	No	Yes	No	2017-09-11	10	No		some	Yes	ORS	No						Yes	2017-09-13	2017-09-13	Yes	0	Yes
17N781	IPD	Kathmandu	2017-09-14	Yes	No	yes	Yes	No	2017-09-13	12	No		some	Yes	ORS	No						Yes	2017-09-14	2017-09-14	Yes	0	Yes
17N782	IPD	Kathmandu	2017-09-14	Yes	no	No	Yes	Yes	2017-09-13	8	yes	2	some	Yes	ORS	No						Yes	2017-09-14	2017-09-14	Yes	1	Yes
17N783	IPD	Kathmandu	2017-09-15	Yes	No	No	Yes	No	2017-09-12	6	No		some	Yes	ORS	No						Yes	2017-09-15	2017-09-15	Yes	0	Yes
17N784	IPD	Kathmandu	2017-09-15	Yes	No	No	Yes	Yes	2017-09-10	8	yes	3	some	Yes	ORS	No						Yes	2017-09-15	2017-09-15	Yes	0	Yes
17N785	IPD	Kathmandu	2017-09-15	Yes	No	No	Yes	No	2017-09-12	10	No		some	Yes	ORS	No						Yes	2017-09-15	2017-09-15	Yes	0	Yes
17N786	OPD	Kathmandu		Yes	No	No	Yes	No	2017-09-14	9	no		some	Yes	ORS	No						Yes	2017-09-15	2017-09-15	Yes	0	Yes
17N787	OPD	Kathmandu		Yes	No	No	Yes	No	2017-09-14	11	no		some	Yes	ORS	No						Yes	2017-09-15	2017-09-15	Yes	0	Yes
17N788	IPD	Kathmandu	2017-09-17	Yes	No	No	Yes	No	2017-09-16	12	No		some	Yes	ORS	No						Yes	2017-09-16	2017-09-16	Yes	0	Yes
17N789	IPD	Kathmandu	2017-09-17	Yes	No	No	Yes	No	2017-09-12	9	No		some	Yes	ORS	No						Yes	2017-09-17	2017-09-17	Yes	0	Yes
17N790	OPD	Kathmandu		Yes	No	No	Yes	No	2017-09-16	5	no		some	Yes	ORS	No						Yes	2017-09-17	2017-09-17	Yes	0	Yes
17N791	IPD	Birgunj	2017-09-18	Yes	No	No	Yes	Yes	2017-09-13	10	yes	4	some	Yes	ORS	No						Yes	2017-09-18	2017-09-18	Yes	0	Yes
17N792	IPD	Kathmandu	2017-09-18	Yes	No	No	Yes	Yes	2017-09-17	15	yes	7	some	Yes	IV	No						Yes	2017-09-18	2017-09-18	Yes	0	Yes
17N793	IPD	Lalitpur	2017-09-18	Yes	No	No	Yes	Yes	2017-09-16	8	yes	2	some	Yes	ORS	No						Yes	2017-09-18	2017-09-18	Yes	1	Yes
17N794	IPD	Kathmandu	2017-09-19	Yes	No	No	Yes	No	2017-09-18	11	No		some	Yes	ORS	No						Yes	2017-09-19	2017-09-19	Yes	0	Yes
17N795	IPD	Kathmandu	2017-09-19	Yes	No	No	Yes	Yes	2017-09-16	7	yes	3	some	Yes	ORS	No						Yes	2017-09-19	2017-09-19	Yes	0	Yes
17N796	IPD	Dang	2017-09-20	Yes	No	No	Yes	Yes	2017-09-15	12	yes	4	Severe	Yes	IV	No						Yes	2017-09-20	2017-09-20	Yes	0	Yes
17N797	IPD	Kathmandu	2017-09-20	Yes	No	No	Yes	Yes	2017-09-19	8	yes	2	some	Yes	ORS	No						Yes	2017-09-20	2017-09-20	Yes	1	Yes	G12P[6]
17N798	IPD	Kathmandu	2017-09-20	Yes	No	No	Yes	No	2017-09-17	6	No		some	Yes	ORS	No						Yes	2017-09-20	2017-09-20	Yes	1	Yes
17N799	OPD	Kathmandu		Yes	No	yes	Yes	Yes	2017-09-19	7	yes	1	some	Yes	ORS	No						Yes	2017-09-20	2017-09-20	Yes	0	Yes
17N800	IPD	Lalitpur	2017-09-21	Yes	No	No	Yes	No	2017-09-19	14	No		some	Yes	IV	No						Yes	2017-09-21	2017-09-21	Yes	1	Yes
17N801	IPD	Chitwan	2017-09-21	Yes	No	No	Yes	Yes	2017-09-14	11	yes	4	some	Yes	IV	No						Yes	2017-09-21	2017-09-21	Yes	1	Yes	G12P[6]
17N802	IPD	Kathmandu	2017-09-21	Yes	No	No	Yes	Yes	2017-09-18	8	yes	2	some	Yes	ORS	No						Yes	2017-09-21	2017-09-21	Yes	0	Yes
17N803	OPD	Kathmandu		Yes	No	No	Yes	No	2017-09-20	8	no		some	Yes	ORS	No						Yes	2017-09-21	2017-09-21	Yes	0	Yes
17N804	IPD	Kathmandu	2017-09-22	Yes	No	No	Yes	No	2017-09-20	9	No		some	Yes	ORS	No						Yes	2017-09-22	2017-09-22	Yes	0	Yes
17N805	IPD	Kathmandu	2017-09-22	Yes	No	No	Yes	No	2017-09-21	14	No		some	Yes	ORS	No						Yes	2017-09-22	2017-09-22	Yes	0	Yes
17N806	IPD	Lalitpur	2017-09-24	Yes	No	No	Yes	Yes	2017-09-23	12	yes	3	some	Yes	IV	No						Yes	2017-09-24	2017-09-24	Yes	0	Yes
17N807	IPD	Lazimpat	2017-09-24	Yes	NO	No	Yes	Yes	2017-09-23	3	yes	2	Severe		IV	No						Yes	2017-09-24	2017-09-24	Yes	0	Yes
17N808	IPD	Koteshowr	2017-09-24	Yes	No	No	Yes	Yes	2017-09-23	12	No		Severe	Yes	IV	No						Yes	2017-09-24	2017-09-24	Yes	0	Yes
17N809	OPD	Kathmandu		Yes	No	No	Yes	No	2017-09-23	6	no		some	Yes	ORS	No						Yes	2017-09-24	2017-09-24	Yes	0	Yes
17N810	IPD	Ason	2017-09-25	Yes	No	No	Yes	No	2017-09-25	14	No		Severe	Yes	IV	No						Yes	2017-09-25	2017-09-25	Yes	0	Yes
17N811	IPD	Balkumari	2017-09-25	Yes	No	No	Yes	No	2017-09-24	5	No		some	Yes	ORS	No						Yes	2017-09-25	2017-09-25	Yes	0	Yes
17N812	OPD	Kathmandu		Yes	No	No	Yes	Yes	2017-09-24	9	yes	3	some	Yes	ORS	No						Yes	2017-09-25	2017-09-25	Yes	0	Yes
17N813	IPD	Chabahil	2017-09-26	Yes	No	No	Yes	Yes	2017-09-24	12	No		some	Yes	ORS	No						Yes	2017-09-26	2017-09-26	Yes	0	Yes
17N814	IPD	Balaju	2017-09-26	Yes	No	No	Yes	No	2017-09-25	5	No		some	Yes	ORS	No						Yes	2017-09-26	2017-09-26	Yes	0	Yes
17N815	IPD	Kathmandu	2017-09-26	Yes	No	No	Yes	No	2017-09-25	7	No		some	Yes	IV	No						Yes	2017-09-26	2017-09-26	Yes	0	Yes
17N816	OPD	Kathmandu		Yes	No	No	Yes	No	2017-09-26	7	no		some	Yes	ORS	No						Yes	2017-09-26	2017-09-26	Yes	0	Yes
17N817	OPD	Kathmandu		Yes	No	No	Yes	No	2017-09-27	8	no		some	Yes	ORS	No						Yes	2017-09-27	2017-09-27	Yes	0	Yes
17N818	OPD	Kathmandu		Yes	No	No	Yes	No	2017-09-26	5	no		some	Yes	ORS	No						Yes	2017-09-27	2017-09-27	Yes	0	Yes
17N819	OPD	Kathmandu		Yes	No	No	Yes	No	2017-09-28	12	no		some	Yes	ORS	No						Yes	2017-09-29	2017-09-29	Yes	0	Yes
17N820	OPD	Kathmandu		Yes	No	yes	Yes	No	2017-09-29	5	no		some	Yes	ORS	No						Yes	2017-10-01	2017-10-01	Yes	0	Yes
17N821	OPD	Kathmandu		Yes	No	No	Yes	Yes	2017-10-01	8	yes	2	some	Yes	ORS	No						Yes	2017-10-02	2017-10-02	Yes	0	Yes
17N822	OPD	Kathmandu		Yes	No	No	Yes	Yes	2017-10-03	6	yes	5	some	Yes	ORS	No						Yes	2017-10-03	2017-10-03	Yes	1	Yes
17N823	OPD	Kathmandu		Yes	No	No	Yes	No	2017-10-04	8	no		some	Yes	ORS	No						Yes	2017-10-04	2017-10-04	Yes	0	Yes
17N824	IPD	Bhaktapur	2017-10-05	Yes	No	No	Yes	No	2017-10-04	6	yes	7	some	Yes	IV	No						Yes	2017-10-05	2017-10-05	Yes	0	Yes
17N825	OPD	Kathmandu		Yes	No	No	Yes	No	2017-10-05	7	no		some	Yes	ORS	No						Yes	2017-10-06	2017-10-06	Yes	0	Yes
17N826	IPD	Birgunj	2017-10-07	Yes	No	No	Yes	Yes	2017-10-06	9	yes	4	some	Yes	IV	No						Yes	2017-10-08	2017-10-08	Yes	1	Yes
17N827	IPD	Kathmandu	2017-10-07	Yes	No	No	Yes	Yes	2017-10-06	6	yes	3	some	Yes	ORS	No						Yes	2017-10-08	2017-10-08	Yes	1	Yes	VP6 NEGATIVE
17N828	OPD	Kathmandu		Yes	No	No	Yes	Yes	2017-10-06	6	yes	1	some	Yes	ORS	No						Yes	2017-10-08	2017-10-08	Yes	0	Yes
17N829	IPD	Kathmandu	2017-10-09	Yes	No	No	Yes	Yes	2017-10-08	5	yes	10	some	Yes	ORS	No						Yes	2017-10-10	2017-10-10	Yes	0	Yes
17N830	OPD	Kathmandu		Yes	No	No	Yes	Yes	2017-10-09	9	yes	3	some	Yes	ORS	No						Yes	2017-10-10	2017-10-10	Yes	0	Yes
17N831	OPD	Kathmandu		Yes	No	No	Yes	No	2017-10-10	8	no		some	Yes	ORS	No						Yes	2017-10-11	2017-10-11	Yes	0	Yes
17N832	IPD	Dhading	2017-10-11	Yes	No	No	Yes	No	2017-10-10	5	No		some	Yes	IV	No						Yes	2017-10-12	2017-10-12	Yes	0	Yes
17N833	IPD	Patan	2017-10-12	Yes	No	No	Yes	Yes	2017-10-11	15	No		Severe	Yes	ORS	No						Yes	2017-10-12	2017-10-12	Yes	0	Yes
17N834	IPD	Patan	2017-10-12	Yes	No	No	Yes	No	2017-10-10	15	No		Severe	Yes	ORS	No						Yes	2017-10-12	2017-10-12	Yes	0	Yes
17N835	OPD	Kathmandu		Yes	No	No	Yes	Yes	2017-10-11	6	yes	3	some	Yes	ORS	No						Yes	2017-10-12	2017-10-12	Yes	0	Yes
17N836	IPD	Kathmandu	2017-10-12	Yes	No	No	Yes	No	2017-10-10	7	No		some	Yes	ORS	No						Yes	2017-10-13	2017-10-13	Yes	1	Yes
17N837	IPD	Kathmandu	2017-10-13	Yes	No	No	Yes	No	2017-10-12	5	No		some	Yes	ORS	No						Yes	2017-10-13	2017-10-13	Yes	1	Yes
17N838	IPD	Kathmandu	2017-10-13	Yes	No	No	Yes	No	2017-10-12	6	No		some	Yes	ORS	No						Yes	2017-10-13	2017-10-13	Yes	0	Yes
17N839	IPD	Kathmandu	2017-10-13	Yes	No	No	Yes	No	2017-10-11	8	No		some	Yes	ORS	No						Yes	2017-10-13	2017-10-13	Yes	1	Yes	G12P[6]
17N840	IPD	Kathmandu	2017-10-13	Yes	No	No	Yes	No	2017-10-11	7	No		some	Yes	IV	No						Yes	2017-10-13	2017-10-13	Yes	0	Yes
17N841	IPD	Kathmandu	2017-10-13	Yes	No	No	Yes	No	2017-10-12	8	No		some	Yes	ORS	No						Yes	2017-10-13	2017-10-13	Yes	1	Yes
17N842	IPD	Kathmandu	2017-10-13	Yes	No	No	Yes	No	2017-10-11	6	No		some	Yes	ORS	No						Yes	2017-10-13	2017-10-13	Yes	1	Yes
17N843	IPD	Kathmandu	2017-10-13	Yes	yes	No	Yes	No	2017-10-11	7	No		some	Yes	ORS	No						Yes	2017-10-13	2017-10-13	Yes	1	Yes	G12P[6]
17N844	IPD	Sindupalchowk	2017-10-16	Yes	No	No	Yes	Yes	2017-10-15	8	yes	5	some	Yes	ORS	No						Yes	2017-10-16	2017-10-16	Yes	0	Yes
17N845	IPD	Udaypur	2017-10-16	Yes	No	No	Yes	No	2017-10-15	12	No		some	Yes	IV	No						Yes	2017-10-16	2017-10-16	Yes	0	Yes
17N846	OPD	Kathmandu		Yes	No	No	Yes	No	2017-10-15	9	no		some	Yes	ORS	No						Yes	2017-10-16	2017-10-16	Yes	0	Yes
17N847	IPD	Kathmandu	2017-10-17	Yes	No	No	Yes	No	2017-10-15	5	No		some	Yes	ORS	No						Yes	2017-10-18	2017-10-18	Yes	1	Yes
17N848	IPD	Kathmandu	2017-10-18	Yes	No	yes	Yes	No	2017-10-17	12	No		some	Yes	IV	No						Yes	2017-10-18	2017-10-18	Yes	0	Yes
17N849	IPD	Kathmandu	2017-10-18	Yes	No	No	Yes	No	2017-10-16	6	No		some	Yes	ORS	No						Yes	2017-10-18	2017-10-18	Yes	0	Yes
17N850	OPD	Kathmandu		Yes	No	No	Yes	No	2017-10-18	5	no		some	Yes	ORS	No						Yes	2017-10-18	2017-10-18	Yes	0	Yes
17N851	OPD	Kathmandu		Yes	No	No	Yes	No	2017-10-18	7	no		some	Yes	ORS	No						Yes	2017-10-19	2017-10-19	Yes	0	Yes
17N852	OPD	Kathmandu		Yes	No	No	Yes	No	2017-10-17	8	no		some	Yes	ORS	No						Yes	2017-10-20	2017-10-20	Yes	0	Yes
17N853	OPD	Kathmandu		Yes	No	No	Yes	No	2017-10-20	9	no		some	Yes	ORS	No						Yes	2017-10-20	2017-10-20	Yes	0	Yes
17N854	IPD	Kathmandu	2017-10-21	Yes	No	No	Yes	No	2017-10-20	4	No		some	Yes	ORS	No						Yes	2017-10-22	2017-10-22	Yes	1	Yes
17N855	IPD	Kathmandu	2017-10-21	Yes	No	No	Yes	Yes	2017-10-19	7	yes	2	some	yes	ORS	NO						Yes	2017-10-22	2017-10-22	Yes	0	Yes
17N856	IPD	Kathmandu	2017-10-22	Yes	No	No	Yes	Yes	2017-10-20	5	yes	2	some	Yes	ORS	NO						Yes	2017-10-22	2017-10-22	Yes	1	Yes	G12P[6]
17N857	IPD	Kathmandu	2017-10-22	Yes	No	No	Yes	No	2017-10-20	4	No		some	Yes	ORS	No						Yes	2017-10-22	2017-10-22	Yes	0	Yes
17N858	OPD	Kathmandu		Yes	No	No	Yes	No	2017-10-22	6	no		some	Yes	ORS	No						Yes	2017-10-22	2017-10-22	Yes	0	Yes
17N859	IPD	Kathmandu	2017-10-22	Yes	No	No	Yes	Yes	2017-10-20	6	yes	4	some	Yes	ORS	No						Yes	2017-10-23	2017-10-23	Yes	0	Yes
17N860	IPD	Kathmandu	2017-10-22	Yes	No	No	Yes	No	2017-10-21	4	No		some	Yes	ORS	No						Yes	2017-10-23	2017-10-23	Yes	0	Yes
17N861	IPD	Kathmandu	2017-10-22	Yes	No	No	Yes	Yes	2017-10-21	6	yes	3	some	Yes	ORS	No						Yes	2017-10-23	2017-10-23	Yes	0	Yes
17N862	IPD	Sindupalchowk	2017-10-23	Yes	No	No	Yes	No	2017-10-21	6	No		some	Yes	ORS	No						Yes	2017-10-23	2017-10-23	Yes	0	Yes
17N863	IPD	Kathmandu	2017-10-23	Yes	no	yes	Yes	No	2017-10-21	7	No		some	Yes	ORS	No						Yes	2017-10-23	2017-10-23	Yes	0	Yes
17N864	OPD	Kathmandu		Yes	No	No	Yes	No	2017-10-23	8	no		some	Yes	ORS	No						Yes	2017-10-24	2017-10-24	Yes	0	Yes
17N865	IPD	Kathmandu	2017-10-24	Yes	No	No	Yes	Yes	2017-10-23	6	No		some	Yes	ORS	No						Yes	2017-10-25	2017-10-25	Yes	0	Yes
17N866	IPD	Sarlahi	2017-10-24	Yes	No	No	Yes	Yes	2017-10-23	10	No		some	Yes	IV	No						Yes	2017-10-25	2017-10-25	Yes	0	Yes
17N867	IPD	Kathmandu	2017-10-24	Yes	No	No	Yes	No	2017-10-23	5	No		some	Yes	ORS	No						Yes	2017-10-25	2017-10-25	Yes	0	Yes
17N868	IPD	Kathmandu	2017-10-24	Yes	No	No	Yes	Yes	2017-10-22	7	yes	4	some	Yes	ORS	No						Yes	2017-10-25	2017-10-25	Yes	0	Yes
17N869	IPD	Kathmandu	2017-10-25	Yes	No	No	Yes	Yes	2017-10-23	7	yes	3	some	Yes	ORS	No						Yes	2017-10-25	2017-10-25	Yes	0	Yes
17N870	IPD	Kathmandu	2017-10-25	Yes	No	No	Yes	Yes	2017-10-24	5	No		some	Yes	ORS	No						Yes	2017-10-25	2017-10-25	Yes	0	Yes
17N871	IPD	Kathmandu	2017-10-25	Yes	No	No	Yes	No	2017-10-23	4	No		some	Yes	ORS	No						Yes	2017-10-26	2017-10-26	Yes	0	Yes
17N872	IPD	Kaski	2017-10-25	Yes	No	No	Yes	Yes	2017-10-23	6	yes	3	some	Yes	ORS	No						Yes	2017-10-26	2017-10-26	Yes	0	Yes
17N873	IPD	Balaju	2017-10-25	Yes	No	No	Yes	No	2017-10-24	4	No		some	Yes	ORS	No						Yes	2017-10-26	2017-10-26	Yes	0	Yes
17N874	IPD	Kathmandu	2017-10-25	Yes	No	No	Yes	Yes	2017-10-24	4	Yes	5	some	Yes	ORS	No						Yes	2017-10-26	2017-10-26	Yes	0	Yes
17N875	IPD	Baudh	2017-10-25	Yes	No	No	Yes	No	2017-10-24	7	No		some	Yes	ORS	No						Yes	2017-10-26	2017-10-26	Yes	0	Yes
17N876	IPD	Kathmandu	2017-10-26	Yes	No	No	Yes	Yes	2017-10-24	5	No		some	Yes	ORS	No						Yes	2017-10-26	2017-10-26	Yes	0	Yes
17N877	IPD	Kathmandu	2017-10-26	Yes	No	No	Yes	No	2017-10-24	5	No		some	Yes	ORS	No						Yes	2017-10-27	2017-10-27	Yes	0	Yes
17N878	IPD	Kathmandu	2017-10-26	Yes	No	No	Yes	Yes	2017-10-25	5	No		some	Yes	ORS	No						Yes	2017-10-27	2017-10-27	Yes	0	Yes
17N879	IPD	Bansthali	2017-10-27	Yes	No	No	Yes	No	2017-10-26	5	No		some	Yes	ORS	No						Yes	2017-10-27	2017-10-27	Yes	0	Yes
17N880	OPD	Kathmandu		Yes	No	No	Yes	No	2017-10-26	6	no		some	Yes	ORS	No						Yes	2017-10-27	2017-10-27	Yes	0	Yes
17N881	IPD	Kathmandu	2017-10-28	Yes	No	No	Yes	Yes	2017-10-27	4	No		some	Yes	ORS	No						Yes	2017-10-29	2017-10-29	Yes	0	Yes
17N882	OPD	Kathmandu		Yes	No	No	Yes	Yes	2017-10-28	8	no		some	Yes	ORS	No						Yes	2017-10-29	2017-10-29	Yes	0	Yes
17N883	IPD	Kathmandu	2017-10-30	Yes	No	No	Yes	No	2017-10-29	5	No		some	Yes	ORS	No						Yes	2017-10-30	2017-10-30	Yes	0	Yes
17N884	OPD	Kathmandu		Yes	No	No	Yes	Yes	2017-10-29	9	no		some	Yes	ORS	No						Yes	2017-10-30	2017-10-30	Yes	0	Yes
17N885	IPD	Kathmandu	2017-10-30	Yes	No	No	Yes	No	2017-10-29	7	No		some	Yes	IV	No						Yes	2017-10-31	2017-10-31	Yes	0	Yes
17N886	IPD	Kathmandu	2017-10-30	Yes	No	No	Yes	No	2017-10-29	6	No		some	Yes	ORS	No						Yes	2017-10-31	2017-10-31	Yes	0	Yes
17N887	IPD	Kathmandu	2017-10-31	Yes	No	No	Yes	Yes	2017-10-30	5	No		some	Yes	IV	No						Yes	2017-10-31	2017-10-31	Yes	0	Yes
17N888	IPD	Dhading	2017-10-31	Yes	No	No	Yes	No	2017-10-30	7	No		some	Yes	IV	No						Yes	2017-10-31	2017-10-31	Yes	0	Yes
17N889	OPD	Kathmandu		Yes	No	No	Yes	No	2017-10-31	3	no		some	Yes	ORS	No						Yes	2017-10-31	2017-10-31	Yes	0	Yes
17N890	IPD	Hetauda	2017-10-31	Yes	No	No	Yes	Yes	2017-10-25	6	Yes	5	some	Yes	IV	No						Yes	2017-11-01	2017-11-01	Yes	1	Yes
17N891	IPD	Kathmandu	2017-11-01	Yes	No	No	Yes	Yes	2017-10-22	20	Yes	7	Severe	Yes	IV	No						Yes	2017-11-01	2017-11-01	Yes	1	Yes
17N892	OPD	Kathmandu		Yes	No	No	Yes	Yes	2017-11-01	6	yes	6	some	Yes	ORS	No						Yes	2017-11-01	2017-11-01	Yes	0	Yes
17N893	IPD	Kathmandu	2017-11-01	Yes	No	No	Yes	Yes	2017-10-31	12	Yes	3	some	Yes	IV	No						Yes	2017-11-02	2017-11-02	Yes	1	Yes	G12P[6]
17N894	OPD	Kathmandu		Yes	No	No	Yes	Yes	2017-11-01	9	no		some	Yes	ORS	No						Yes	2017-11-02	2017-11-02	Yes	0	Yes
17N895	OPD	Kathmandu		Yes	No	No	Yes	No	2017-10-31	11	no		some	Yes	ORS	No						Yes	2017-11-02	2017-11-02	Yes	0	Yes
17N896	IPD	Kathmandu	2017-11-02	Yes	No	No	Yes	No	2017-11-21	5	No		some	Yes	IV	No						Yes	2017-11-03	2017-11-03	Yes	0	Yes
17N897	IPD	Kathmandu	2017-11-02	Yes	No	No	Yes	Yes	2017-10-31	6	Yes	2	some	Yes	ORS	No						Yes	2017-11-03	2017-11-03	Yes	0	Yes
17N898	OPD	Kathmandu		Yes	No	No	Yes	No	2017-11-02	6	no		some	Yes	ORS	No						Yes	2017-11-03	2017-11-03	Yes	0	Yes
17N899	OPD	Kathmandu		Yes	No	No	Yes	Yes	2017-11-01	5	yes	3	some	Yes	ORS	No						Yes	2017-11-03	2017-11-03	Yes	1	Yes
17N900	OPD	Kathmandu		Yes	No	No	Yes	Yes	2017-11-02	7	no		some	Yes	ORS	No						Yes	2017-11-03	2017-11-03	Yes	0	Yes
17N901	IPD	Kathmandu	2017-11-04	Yes	No	No	Yes	Yes	2017-11-03	6	Yes	3	some	Yes	ORS	No						Yes	2017-11-05	2017-11-05	Yes	1	Yes
17N902	OPD	Kathmandu		Yes	No	yes	Yes	No	2017-11-04	9	no		some	Yes	ORS	No						Yes	2017-11-05	2017-11-05	Yes	0	Yes
17N903	IPD	Nuwakot	2017-11-03	Yes	No	No	Yes	Yes	2017-11-02	17	yes	2	Severe	Yes	IV	No						Yes	2017-11-06	2017-11-06	Yes	1	Yes	G12P[6]
17N904	IPD	Kathmandu	2017-11-05	Yes	No	No	Yes	No	2017-11-04	8	No		some	Yes	IV	No						Yes	2017-11-06	2017-11-06	Yes	1	Yes
17N905	OPD	Kathmandu		Yes	No	No	Yes	No	2017-11-05	8	no		some	Yes	ORS	No						Yes	2017-11-06	2017-11-06	Yes	0	Yes
17N906	IPD	Kathmandu	2017-11-06	Yes	No	No	Yes	Yes	2017-11-05	11	Yes	3	Severe	Yes	IV	No						Yes	2017-11-07	2017-11-07	Yes	0	Yes
17N907	IPD	Balaju	2017-11-07	Yes	No	No	Yes	Yes	2017-11-06	15	No		Severe	Yes	ORS	No						Yes	2017-11-07	2017-11-07	Yes	0	Yes
17N908	IPD	Balaju	2017-11-07	Yes	No	No	Yes	No	2017-11-06	15	No		Severe	Yes	ORS	No						Yes	2017-11-07	2017-11-07	Yes	0	Yes
17N909	OPD	Kathmandu		Yes	No	No	Yes	No	2017-11-06	7	yes	4	some	Yes	ORS	No						Yes	2017-11-07	2017-11-07	Yes	1	Yes
17N910	IPD	Kathmandu	2017-11-07	Yes	No	No	Yes	Yes	2017-11-05	10	No		some	Yes	ORS	No						Yes	2017-11-08	2017-11-08	Yes	0	Yes
17N911	IPD	Kathmandu	2017-11-08	Yes	No	No	Yes	Yes	2017-11-07	7	No		some	Yes	ORS	No						Yes	2017-11-08	2017-11-08	Yes	1	Yes	G1P[6]
17N912	IPD	Kathmandu	2017-11-08	Yes	No	No	Yes	No	2017-11-06	9	No		some	Yes	ORS	No						Yes	2017-11-08	2017-11-08	Yes	0	Yes
17N913	OPD	Kathmandu		Yes	No	No	Yes	No	2017-11-07	6	no		some	Yes	ORS	No						Yes	2017-11-08	2017-11-08	Yes	0	Yes
17N914	IPD	Dhading	2017-11-08	Yes	No	No	Yes	Yes	2017-11-07	8	No		some	Yes	ORS	No						Yes	2017-11-09	2017-11-09	Yes	0	yes
17N915	OPD	Kathmandu		Yes	No	No	Yes	No	2017-11-08	8	no		some	Yes	ORS	No						Yes	2017-11-09	2017-11-09	Yes	0	Yes
17N916	IPD	Kathmandu	2017-11-09	Yes	No	No	Yes	No	2017-11-08	10	No		some	Yes	ORS	No						Yes	2017-11-10	2017-11-10	Yes	0	yes
17N917	IPD	pokhara	2017-11-09	Yes	No	No	Yes	Yes	2017-11-07	4	yes	3	some	Yes	ORS	No						Yes	2017-11-10	2017-11-10	Yes	0	yes
17N918	IPD	Baglung	2017-11-10	Yes	No	No	Yes	Yes	2017-11-09	12	yes	3	some	Yes	IV	No						Yes	2017-11-10	2017-11-10	Yes	0	yes
17N919	OPD	Kathmandu		Yes	No	No	Yes	No	2017-11-12	6	no		some	Yes	ORS	No						Yes	2017-11-12	2017-11-12	Yes	0	Yes
17N920	OPD	Kathmandu		Yes	No	No	Yes	Yes	2017-11-11	8	yes	2	some	Yes	ORS	No						Yes	2017-11-12	2017-11-12	Yes	0	Yes
17N921	IPD	Kathmandu	2017-11-12	Yes	No	No	Yes	No	2017-11-10	5	yes	2	some	Yes	ORS	No						Yes	2017-11-13	2017-11-13	Yes	1	yes
17N922	IPD	Kathmandu	2017-11-12	Yes	No	yes	Yes	Yes	2017-11-11	13	yes	4	Severe	Yes	IV	No						Yes	2017-11-13	2017-11-13	Yes	0	Yes
17N923	IPD	Dhankuta	2017-11-13	Yes	No	No	Yes	No	2017-11-12	3	No		some	Yes	Non	No						Yes	2017-11-13	2017-11-13	Yes	0	yes
17N924	IPD	Kathmandu	2017-11-13	Yes	No	No	Yes	No	2017-11-12	4	No		some	Yes	Non	No						Yes	2017-11-13	2017-11-13	Yes	0	Yes
17N925	OPD	Kathmandu		Yes	No	No	Yes	Yes	2017-11-11	5	yes	4	some	Yes	ORS	No						Yes	2017-11-13	2017-11-13	Yes	0	Yes
17N926	OPD	Kathmandu		Yes	No	yes	Yes	No	2017-11-12	9	no		some	Yes	ORS	No						Yes	2017-11-13	2017-11-13	Yes	0	Yes
17N927	IPD	Dang	2017-11-14	Yes	no	No	Yes	Yes	2017-11-13	11	No		some	Yes	IV	No						Yes	2017-11-15	2017-11-15	Yes	0	Yes
17N928	IPD	Kathmandu	2017-11-15	Yes	No	No	Yes	No	2017-11-14	5	No		some	Yes	ORS	No						Yes	2017-11-15	2017-11-15	Yes	0	Yes
17N929	IPD	Kathmandu	2017-11-15	Yes	No	No	Yes	Yes	2017-11-14	12	No		Severe	Yes	IV	No						Yes	2017-11-15	2017-11-15	Yes	0	Yes
17N930	OPD	Kathmandu		Yes	No	No	Yes	No	2017-11-14	7	no		some	Yes	ORS	No						Yes	2017-11-15	2017-11-15	Yes	0	Yes
17N931	OPD	Kathmandu		Yes	No	yes	Yes	Yes	2017-11-13	9	yes	1	some	Yes	ORS	No						Yes	2017-11-15	2017-11-15	Yes	0	Yes
17N932	IPD	Kathmandu	2017-11-15	Yes	No	No	Yes	No	2017-11-14	8	No		some	Yes	ORS	No						Yes	2017-11-16	2017-11-16	Yes	0	Yes
17N933	IPD	Kathmandu	2017-11-15	Yes	No	No	Yes	No	2017-11-14	13	No		Severe	Yes	ORS	No						Yes	2017-11-16	2017-11-16	Yes	0	Yes
17N934	IPD	Kathmandu	2017-11-15	Yes	No	No	Yes	Yes	2017-11-14	15	No		Severe	Yes	IV	No						Yes	2017-11-16	2017-11-16	Yes	0	Yes
17N935	IPD	Kathmandu	2017-11-16	Yes	No	No	Yes	No	2017-11-15	7	No		some	Yes	ORS	No						Yes	2017-11-16	2017-11-16	Yes	0	Yes
17N936	IPD	Balaju	2017-11-16	Yes	No	yes	Yes	Yes	2017-11-15	6	yes	3	some	Yes	ORS	No						Yes	2017-11-16	2017-11-16	Yes	0	Yes
17N937	IPD	Dhading	2017-11-16	Yes	No	No	Yes	No	2017-11-15	12	No		some	Yes	IV	No						Yes	2017-11-16	2017-11-16	Yes	0	Yes
17N938	OPD	Kathmandu		Yes	No	No	Yes	Yes	2017-11-16	5	yes	2	some	Yes	ORS	No						Yes	2017-11-17	2017-11-17	Yes	0	Yes
17N939	OPD	Kathmandu		Yes	No	No	Yes	No	2017-11-16	3	no		some	Yes	ORS	No						Yes	2017-11-17	2017-11-17	Yes	0	Yes
17N940	IPD	Kathmandu	2017-11-18	Yes	No	No	Yes	Yes	2017-11-17	12	No		Severe	Yes	ORS	No						Yes	2017-11-19	2017-11-19	Yes	0	Yes
17N941	IPD	Dang	2017-11-18	Yes	No	No	Yes	No	2017-11-17	8	No		some	Yes	ORS	No						Yes	2017-11-19	2017-11-19	Yes	0	Yes
17N942	IPD	Kathmandu	2017-11-19	Yes	No	No	Yes	Yes	2017-11-18	10	yes	3	some	Yes	ORS	No						Yes	2017-11-19	2017-11-19	Yes	0	Yes
17N943	IPD	Kathmandu	2017-11-19	Yes	No	No	Yes	Yes	2017-11-18	13	yes	4	Severe	Yes	IV	No						Yes	2017-11-19	2017-11-19	Yes	0	Yes
17N944	OPD	Kathmandu		Yes	No	No	Yes	No	2017-11-18	6	no		some	Yes	ORS	No						Yes	2017-11-19	2017-11-19	Yes	0	Yes
17N945	OPD	Kathmandu		Yes	No	yes	Yes	Yes	2017-11-19	7	no		some	Yes	ORS	No						Yes	2017-11-19	2017-11-19	Yes	0	Yes
17N946	IPD	Sinduli	2017-11-19	Yes	No	No	Yes	Yes	2017-11-17	15	yes	3	Severe	Yes	IV	No						Yes	2017-11-20	2017-11-20	Yes	1	Yes
17N947	IPD	Gorkha	2017-11-19	Yes	No	No	Yes	Yes	2017-11-18	8	yes	3	some	Yes	IV	No						Yes	2017-11-20	2017-11-20	Yes	1	Yes	G12P[6]
17N948	IPD	Kathmandu	2017-11-20	Yes	No	No	Yes	No	2017-11-18	15	No		Severe	Yes	ORS	No						Yes	2017-11-20	2017-11-20	Yes	0	Yes
17N949	OPD	Kathmandu		Yes	No	No	Yes	No	2017-11-19	5	no		some	Yes	ORS	No						Yes	2017-11-20	2017-11-20	Yes	0	Yes
17N950	IPD	Hetauda	2017-11-20	Yes	No	No	Yes	Yes	2017-11-18	6	yes	3	some	Yes	ORS	No						Yes	2017-11-21	2017-11-21	Yes	0	Yes
17N951	IPD	Dang	2017-11-20	Yes	No	No	Yes	Yes	2017-11-19	10	No		some	Yes	ORS	No						Yes	2017-11-21	2017-11-21	Yes	0	Yes
17N952	OPD	Kathmandu		Yes	No	No	Yes	No	2017-11-20	6	no		some	Yes	ORS	No						Yes	2017-11-21	2017-11-21	Yes	0	Yes
17N953	IPD	Kathmandu	2017-11-21	Yes	No	No	Yes	No	2017-11-20	9	No		some	Yes	ORS	No						Yes	2017-11-22	2017-11-22	Yes	0	Yes
17N954	IPD	Kathmandu	2017-11-22	Yes	No	No	Yes	No	2017-11-12	3	No		some	Yes	ORS	No						Yes	2017-11-22	2017-11-22	Yes	0	Yes
17N955	OPD	Kathmandu		Yes	No	No	Yes	Yes	2017-11-21	7	yes	3	some	Yes	ORS	No						Yes	2017-11-22	2017-11-22	Yes	0	Yes
17N956	IPD	Rajbiraj	2017-11-22	Yes	No	No	Yes	Yes	2017-11-20	10	yes	2	some	Yes	ORS	No						Yes	2017-11-23	2017-11-23	Yes	1	Yes
17N957	OPD	Kathmandu		Yes	No	No	Yes	No	2017-11-22	8	no		some	Yes	ORS	No						Yes	2017-11-23	2017-11-23	Yes	0	Yes
17N958	OPD	Kathmandu		Yes	No	No	Yes	No	2017-11-22	9	no		some	Yes	ORS	No						Yes	2017-11-23	2017-11-23	Yes	0	Yes
17N959	OPD	Kathmandu		Yes	No	No	Yes	Yes	2017-11-21	12	no		some	Yes	ORS	No						Yes	2017-11-23	2017-11-23	Yes	0	Yes
17N960	OPD	Kathmandu		Yes	No	No	Yes	Yes	2017-11-21	6	no		some	Yes	ORS	No						Yes	2017-11-23	2017-11-23	Yes	0	Yes
17N961	IPD	Balaju	2017-11-25	Yes	No	No	Yes	No	2017-11-24	8	No		some	Yes	ORS	No						Yes	2017-11-26	2017-11-26	Yes	0	Yes
17N962	IPD	Kathmandu	2017-11-26	Yes	No	No	Yes	Yes	2017-11-24	6	yes	2	some	Yes	ORS	No						Yes	2017-11-26	2017-11-26	Yes	1	Yes
17N963	OPD	Kathmandu		Yes	No	No	Yes	No	2017-11-25	10	no		some	Yes	ORS	No						Yes	2017-11-26	2017-11-26	Yes	0	Yes
17N964	IPD	Gaushala	2017-11-26	Yes	No	No	Yes	No	2017-11-26	15	yes	6	some	Yes	ORS	No						Yes	2017-11-27	2017-11-27	Yes	1	Yes	G12P[6]
17N965	IPD	Kathmandu	2017-11-26	Yes	No	No	Yes	Yes	2017-11-24	10	No		some	Yes	ORS	No						Yes	2017-11-27	2017-11-27	Yes	0	Yes
17N966	IPD	Dang	2017-11-26	Yes	No	No	Yes	No	2017-11-25	11	No		some	Yes	ORS	No						Yes	2017-11-27	2017-11-27	Yes	0	Yes
17N967	IPD	Dhading	2017-11-26	Yes	No	No	Yes	Yes	2017-11-25	9	yes	4	some	Yes	ORS	No						Yes	2017-11-27	2017-11-27	Yes	0	Yes
17N968	IPD	Kathmandu	2017-11-26	Yes	No	No	Yes	No	2017-11-24	5	No		some	Yes	ORS	No						Yes	2017-11-27	2017-11-27	Yes	0	Yes
17N969	IPD	Dhading	2017-11-25	Yes	No	No	Yes	Yes	2017-11-24	5	yes	2	some	Yes	ORS	No						Yes	2017-11-28	2017-11-28	Yes	1	Yes
17N970	IPD	Kathmandu	2017-11-27	Yes	No	No	Yes	No	2017-11-26	12	yes	2	Severe	Yes	ORS	No						Yes	2017-11-28	2017-11-28	Yes	1	Yes
17N971	IPD	Kathmandu	2017-11-27	Yes	No	No	Yes	Yes	2017-11-25	9	yes	1	some	Yes	ORS	No						Yes	2017-11-28	2017-11-28	Yes	1	Yes	G1P[8]
17N972	IPD	Balaju	2017-11-26	Yes	No	No	Yes	No	2017-11-25	6	No		some	Yes	ORS	No						Yes	2017-11-29	2017-11-29	Yes	0	Yes
17N973	IPD	Ramecchap	2017-11-28	Yes	yes	No	Yes	No	2017-11-27	8	No		some	Yes	ORS	No						Yes	2017-11-29	2017-11-29	Yes	0	Yes
17N974	IPD	Balaju	2017-11-28	Yes	No	No	Yes	No	2017-11-27	10	yes	3	some	Yes	ORS	No						Yes	2017-11-29	2017-11-29	Yes	1	Yes
17N975	IPD	Kathmandu	2017-11-29	Yes	No	No	Yes	Yes	2017-11-24	3	No		some	Yes	ORS	No						Yes	2017-11-29	2017-11-29	Yes	0	Yes
17N976	IPD	Dang	2017-11-29	Yes	No	No	Yes	No	2017-11-28	11	yes	2	some	Yes	ORS	No						Yes	2017-11-30	2017-11-30	Yes	1	Yes
17N977	IPD	Kathmandu	2017-11-29	Yes	No	No	Yes	No	2017-11-28	9	No		some	Yes	ORS	No						Yes	2017-11-30	2017-11-30	Yes	0	Yes
17N978	IPD	Kathmandu	2017-11-29	Yes	No	No	Yes	Yes	2017-11-28	8	No		some	Yes	ORS	NO						Yes	2017-11-30	2017-11-30	Yes	0	Yes
17N979	IPD	Ramecchap	2017-11-29	Yes	No	yes	Yes	Yes	2017-11-28	9	yes	4	some	Yes	ORS	No						Yes	2017-11-30	2017-11-30	Yes	0	Yes
17N980	IPD	Kathmandu	2017-11-30	Yes	No	No	Yes	Yes	2017-11-28	6	No		some	Yes	ORS	No						Yes	2017-11-30	2017-11-30	Yes	0	Yes
17N981	IPD	Rautahat	2017-11-30	Yes	No	No	Yes	No	2017-11-29	7	No		some	Yes	ORS	No						Yes	2017-11-30	2017-11-30	Yes	0	Yes
17N982	IPD	Kathmandu	2017-11-30	Yes	No	No	Yes	No	2017-11-29	10	No		some	Yes	ORS	No						Yes	2017-11-30	2017-11-30	Yes	0	Yes
17N983	IPD	Kathmandu	2017-11-30	Yes	No	No	Yes	No	2017-11-29	12	No		some	yes	ORS	NO						Yes	2017-11-30	2017-11-30	Yes	0	Yes
17N984	OPD	Kathmandu		Yes	No	No	Yes	Yes	2017-11-29	6	no		some	Yes	ORS	No						Yes	2017-11-30	2017-11-30	Yes	0	Yes
17N985	OPD	Kathmandu		Yes	No	No	Yes	Yes	2017-11-30	7	yes	3	some	Yes	ORS	No						Yes	2017-12-01	2017-12-01	Yes	1	Yes	G1P[8]
17N986	OPD	Kathmandu		Yes	No	No	Yes	No	2017-12-01	6	no		some	Yes	ORS	No						Yes	2017-12-01	2017-12-01	Yes	0	Yes
17N987	OPD	Kathmandu		Yes	No	No	Yes	No	2017-11-30	5	no		some	Yes	ORS	No						Yes	2017-12-01	2017-12-01	Yes	0	Yes
17N988	IPD	Balaju	2017-12-02	Yes	No	No	Yes	No	2017-12-04	5	yes	2	some	Yes	ORS	No						Yes	2017-12-02	2017-12-02	Yes	1	Yes
17N989	OPD	Kathmandu		Yes	No	No	Yes	Yes	2017-12-02	7	no		some	Yes	ORS	No						Yes	2017-12-03	2017-12-03	Yes	0	Yes
17N990	OPD	Kathmandu		Yes	No	No	Yes	No	2017-12-02	8	no		some	Yes	ORS	No						Yes	2017-12-03	2017-12-03	Yes	0	Yes
17N991	IPD	Hetauda	2017-12-03	Yes	No	No	Yes	No	2017-12-02	7	No		some	Yes	ORS	No						Yes	2017-12-04	2017-12-04	Yes	0	Yes
17N992	IPD	Baudh	2017-12-04	Yes	No	No	Yes	No	2017-12-03	10	yes	3	some	Yes	ORS	No						Yes	2017-12-04	2017-12-04	Yes	1	Yes
17N993	OPD	Kathmandu		Yes	No	yes	Yes	No	2017-12-03	6	no		some	Yes	ORS	No						Yes	2017-12-04	2017-12-04	Yes	0	Yes
17N994	IPD	Kathmandu	2017-12-04	Yes	yes	No	Yes	No	2017-12-03	8	No		some	Yes	ORS	No						Yes	2017-12-05	2017-12-05	Yes	0	Yes
17N995	OPD	Kathmandu		Yes	No	No	Yes	Yes	2017-12-05	8	no		some	Yes	ORS	No						Yes	2017-12-05	2017-12-05	Yes	0	Yes
17N996	IPD	Baudh	2017-12-05	Yes	yes	No	Yes	No	2017-11-28	15	No		Severe	Yes	IV	No						Yes	2017-12-06	2017-12-06	Yes	0	Yes
17N997	IPD	Kathmandu	2017-12-05	Yes	No	No	Yes	Yes	2017-12-04	9	yes	2	some	yes	ORS	No						Yes	2017-12-06	2017-12-06	Yes	1	Yes	G1P[6]
17N998	IPD	Dhading	2017-12-05	Yes	No	No	Yes	No	2017-12-04	10	No		some	Yes	ORS	No						Yes	2017-12-06	2017-12-06	Yes	1	Yes
17N999	IPD	Dhading	2017-12-06	Yes	No	No	Yes	No	2017-12-05	6	No		some	Yes	Non	No						Yes	2017-12-06	2017-12-06	Yes	0	Yes
17N1000	IPD	Dang	2017-12-06	Yes	No	No	Yes	No	2017-12-05	6	No		some	Yes	ORS	No						Yes	2017-12-06	2017-12-06	Yes	0	Yes
17N1001	IPD	Baudh	2017-12-07	Yes	No	No	Yes	No	2017-12-04	4	No		some	Yes	Non	No						Yes	2017-12-08	2017-12-08	Yes	0	Yes
17N1002	IPD	Nuwakot	2017-12-07	Yes	No	No	Yes	No	2017-12-06	8	No		some	Yes	ORS	No						Yes	2017-12-08	2017-12-08	Yes	0	Yes
17N1003	IPD	Nuwakot	2017-12-08	Yes	No	No	Yes	No	2017-12-07	6	No		some	Yes	ORS	No						Yes	2017-12-08	2017-12-08	Yes	1	Yes
17N1004	IPD	Sarlahi	2017-12-08	Yes	No	No	Yes	Yes	2017-12-07	6	yes	4	some	Yes	ORS	No						Yes	2017-12-08	2017-12-08	Yes	0	Yes
17N1005	OPD	Kathmandu		Yes	No	No	Yes	No	2017-12-07	5	no		some	Yes	ORS	No						Yes	2017-12-08	2017-12-08	Yes	0	Yes
17N1006	OPD	Kathmandu		Yes	No	No	Yes	No	2017-12-07	7	no		some	Yes	ORS	No						Yes	2017-12-08	2017-12-08	Yes	0	Yes
17N1007	OPD	Kathmandu		Yes	No	No	Yes	No	2017-12-08	5	no		some	Yes	ORS	No						Yes	2017-12-08	2017-12-08	Yes	0	Yes
17N1008	OPD	Kathmandu		Yes	No	yes	Yes	Yes	2017-12-08	8	yes	3	some	Yes	ORS	No						Yes	2017-12-09	2017-12-09	Yes	0	Yes
17N1009	OPD	Kathmandu		Yes	No	No	Yes	Yes	2017-12-08	6	yes	2	some	Yes	ORS	No						Yes	2017-12-09	2017-12-09	Yes	0	Yes
17N1010	IPD	Siraha	2017-12-09	Yes	No	No	Yes	No	2017-12-08	10	No		some	Yes	ORS	No						Yes	2017-12-10	2017-12-10	Yes	1	Yes	G12P[6]
17N1011	IPD	Kathmandu	2017-12-09	Yes	No	No	Yes	Yes	2017-12-08	8	No		some	Yes	ORS	No						Yes	2017-12-10	2017-12-10	Yes	0	Yes
17N1012	IPD	Kathmandu	2017-12-09	Yes	No	No	Yes	No	2017-12-08	13	No		Severe	Yes	IV	No						Yes	2017-12-10	2017-12-10	Yes	0	Yes
17N1013	IPD	Kathmandu	2017-12-10	Yes	No	No	Yes	No	2017-12-09	11	No		some	Yes	ORS	No						Yes	2017-12-10	2017-12-10	Yes	0	Yes
17N1014	IPD	Dhading	2017-12-10	Yes	No	No	Yes	No	2017-12-09	7	No		some	Yes	ORS	No						Yes	2017-12-10	2017-12-10	Yes	1	Yes
17N1015	IPD	Balaju	2017-12-10	Yes	No	No	Yes	Yes	2017-12-09	7	Yes	2	some	Yes	ORS	No						Yes	2017-12-10	2017-12-10	Yes	1	Yes
17N1016	OPD	Kathmandu		Yes	No	No	Yes	No	2017-12-07	5	no		some	Yes	ORS	No						Yes	2017-12-10	2017-12-10	Yes	0	Yes
17N1017	IPD	Hetauda	2017-12-10	Yes	No	No	Yes	No	2017-12-09	7	No		some	Yes	ORS	No						Yes	2017-12-11	2017-12-11	Yes	0	Yes
17N1018	IPD	Dhading	2017-12-11	Yes	No	yes	Yes	No	2017-12-10	8	No		some	Yes	ORS	No						Yes	2017-12-11	2017-12-11	Yes	0	Yes
17N1019	IPD	Kathmandu	2017-12-11	Yes	No	yes	Yes	Yes	2017-12-10	12	Yes	2	Severe	Yes	ORS	No						Yes	2017-12-11	2017-12-11	Yes	0	Yes
17N1020	OPD	Kathmandu		Yes	No	No	Yes	No	2017-12-10	8	no		some	Yes	ORS	No						Yes	2017-12-11	2017-12-11	Yes	0	Yes
17N1021	OPD	Kathmandu		Yes	No	No	Yes	No	2017-12-10	6	no		some	Yes	ORS	No						Yes	2017-12-11	2017-12-11	Yes	0	Yes
17N1022	OPD	Kathmandu		Yes	No	No	Yes	No	2017-12-11	9	no		some	Yes	ORS	No						Yes	2017-12-11	2017-12-11	Yes	0	Yes
17N1023	IPD	Baudh	2017-12-11	Yes	No	No	Yes	Yes	2017-12-06	4	Yes	1	some	Yes	ORS	No						Yes	2017-12-12	2017-12-12	Yes	0	Yes
17N1024	IPD	Kathmandu	2017-12-12	Yes	No	No	Yes	No	2017-12-11	9	No		some	Yes	ORS	No						Yes	2017-12-12	2017-12-12	Yes	1	Yes	G1P[8]
17N1025	IPD	Kathmandu	2017-12-12	Yes	No	No	Yes	No	2017-12-11	10	No		some	Yes	ORS	No						Yes	2017-12-12	2017-12-12	Yes	1	Yes
17N1026	IPD	Baudh	2017-12-12	Yes	No	yes	Yes	Yes	2017-12-11	5	No		some	Yes	ORS	No						Yes	2017-12-12	2017-12-12	Yes	0	Yes
17N1027	IPD	Morang	2017-12-12	Yes	No	No	Yes	No	2017-12-01	4	No		some	Yes	ORS	No						Yes	2017-12-13	2017-12-13	Yes	1	Yes
17N1028	IPD	Kathmandu	2017-12-12	Yes	No	No	Yes	No	2017-12-11	7	Yes	3	some	Yes	ORS	No						Yes	2017-12-13	2017-12-13	Yes	1	Yes	G12P[6]
17N1029	IPD	Hetauda	2017-12-13	Yes	No	No	Yes	No	2017-12-12	5	No		some	Yes	ORS	No						Yes	2017-12-13	2017-12-13	Yes	0	Yes
17N1030	IPD	Dhading	2017-12-13	Yes	No	No	Yes	No	2017-12-13	8	No		some	Yes	ORS	No						Yes	2017-12-14	2017-12-14	Yes	0	Yes
17N1031	IPD	Nepalgunj	2017-12-13	Yes	No	No	Yes	Yes	2017-12-12	10	No		some	Yes	ORS	No						Yes	2017-12-14	2017-12-14	Yes	0	Yes
17N1032	IPD	Kathmandu	2017-12-14	Yes	No	No	Yes	No	2017-12-13	7	No		some	Yes	ORS	No						Yes	2017-12-14	2017-12-14	Yes	0	Yes
17N1033	OPD	Kathmandu		Yes	No	No	Yes	Yes	2017-12-13	7	yes	2	some	Yes	ORS	No						Yes	2017-12-14	2017-12-14	Yes	1	Yes
17N1034	IPD	Bhaktapur	2017-12-14	Yes	No	yes	Yes	No	2017-12-11	10	No		some	Yes	IV	No						Yes	2017-12-15	2017-12-15	Yes	0	Yes
17N1035	IPD	Balaju	2017-12-14	Yes	No	No	Yes	No	2017-12-13	9	No		some	Yes	ORS	No						Yes	2017-12-15	2017-12-15	Yes	0	Yes
17N1036	IPD	Kathmandu	2017-12-14	Yes	No	No	Yes	Yes	2017-12-13	6	Yes	2	some	Yes	ORS	No						Yes	2017-12-15	2017-12-15	Yes	0	Yes
17N1037	IPD	Hetauda	2017-12-14	Yes	No	No	Yes	Yes	2017-12-13	12	Yes	3	Severe	Yes	ORS	No						Yes	2017-12-15	2017-12-15	Yes	1	Yes
17N1038	IPD	Kathmandu	2017-12-15	Yes	No	No	Yes	No	2017-12-14	6	No		some	Yes	ORS	No						Yes	2017-12-15	2017-12-15	Yes	0	Yes
17N1039	OPD	Kathmandu		Yes	No	yes	Yes	No	2017-12-14	6	no		some	Yes	ORS	No						Yes	2017-12-15	2017-12-15	Yes	0	Yes
17N1040	OPD	Kathmandu		Yes	No	No	Yes	No	2017-12-13	5	no		some	Yes	ORS	No						Yes	2017-12-15	2017-12-15	Yes	0	Yes
17N1041	OPD	Kathmandu		Yes	No	No	Yes	No	2017-12-14	9	no		some	Yes	ORS	No						Yes	2017-12-15	2017-12-15	Yes	0	Yes
17N1042	OPD	Kathmandu		Yes	No	No	Yes	Yes	2017-12-15	7	yes	1	some	Yes	ORS	No						Yes	2017-12-16	2017-12-16	Yes	0	Yes
17N1043	OPD	Kathmandu		Yes	No	No	Yes	No	2017-12-15	9	no		some	Yes	ORS	No						Yes	2017-12-16	2017-12-16	Yes	0	Yes
17N1044	IPD	Nepalgunj	2017-12-17	Yes	No	No	Yes	No	2017-12-16	8	No		some	Yes	ORS	No						Yes	2017-12-18	2017-12-18	Yes	1	Yes	G1P[8]
17N1045	IPD	Kathmandu	2017-12-17	Yes	No	No	Yes	Yes	2017-12-16	6	yes	2	some	Yes	ORS	No						Yes	2017-12-18	2017-12-18	Yes	0	Yes
17N1046	IPD	Balaju	2017-12-18	Yes	No	No	Yes	No	2016-12-16	9	No		some	Yes	ORS	No						Yes	2017-12-18	2017-12-18	Yes	0	Yes
17N1047	OPD	Kathmandu		Yes	No	No	Yes	Yes	2017-12-17	6	yes	3	some	Yes	ORS	No						Yes	2017-12-18	2017-12-18	Yes	1	Yes
17N1048	IPD	Birgunj	2017-12-18	Yes	No	yes	Yes	Yes	2017-12-17	12	yes	6	Severe	Yes	IV	No						Yes	2017-12-19	2017-12-19	Yes	0	yes
17N1049	IPD	Dang	2017-12-18	Yes	No	No	Yes	No	2017-12-17	6	No		some	Yes	ORS	No						Yes	2017-12-19	2017-12-19	Yes	0	Yes
17N1050	IPD	Kathmandu	2017-12-18	Yes	No	No	Yes	No	2017-12-17	9	No		some	Yes	ORS	No						Yes	2017-12-19	2017-12-19	Yes	1	Yes
17N1051	IPD	Kathmandu	2017-12-19	Yes	No	No	Yes	No	2017-12-18	7	No		some	Yes	ORS	No						Yes	2017-12-19	2017-12-19	Yes	0	yes
17N1052	IPD	Balaju	2017-12-19	Yes	No	No	Yes	No	2017-12-17	5	No		some	Yes	ORS	No						Yes	2017-12-19	2017-12-19	Yes	0	yes
17N1053	IPD	Kathmandu	2017-12-19	Yes	No	No	Yes	Yes	2017-12-18	10	yes	2	some	Yes	ORS	No						Yes	2017-12-19	2017-12-19	Yes	0	yes
17N1054	IPD	Hetauda	2017-12-19	Yes	No	No	Yes	No	2017-12-18	6	No		some	Yes	ORS	No						Yes	2017-12-19	2017-12-19	Yes	0	yes
17N1055	IPD	Kathmandu	2017-12-19	Yes	No	No	Yes	Yes	2017-12-17	8	yes	2	some	Yes	ORS	No						Yes	2017-12-19	2017-12-19	Yes	1	yes	G1P[8]
17N1056	IPD	Dhading	2017-12-19	Yes	No	No	Yes	Yes	2017-12-17	11	yes	3	Severe	Yes	ORS	No						Yes	2017-12-19	2017-12-19	Yes	0	yes
17N1057	OPD	Kathmandu		Yes	No	No	Yes	Yes	2017-12-18	8	yes	4	some	Yes	ORS	No						Yes	2017-12-19	2017-12-19	Yes	1	Yes
17N1058	IPD	Hetauda	2017-12-19	Yes	yes	No	Yes	No	2017-12-18	8	No		some	Yes	ORS	No						Yes	2017-12-20	2017-12-20	Yes	0	Yes
17N1059	IPD	Ramecchap	2017-12-20	Yes	No	yes	Yes	No	2017-12-18	10	no		Severe	Yes	IV	No						Yes	2017-12-20	2017-12-20	Yes	0	Yes
17N1060	IPD	Kathmandu	2017-12-20	Yes	No	No	Yes	No	2017-12-19	7	No		some	Yes	ORS	No						Yes	2017-12-20	2017-12-20	Yes	1	Yes
17N1061	IPD	kavhreplanchok	2017-12-20	Yes	No	No	Yes	No	2017-12-19	6	No		some	Yes	ORS	No						Yes	2017-12-21	2017-12-21	Yes	0	Yes
17N1062	OPD	Kathmandu		Yes	No	No	Yes	Yes	2017-12-21	6	yes	1	some	Yes	ORS	No						Yes	2017-12-21	2017-12-21	Yes	1	Yes	G1P[8]+P[6]
17N1063	IPD	Kathmandu	2017-12-21	Yes	No	No	Yes	No	2017-12-20	9	no		some	Yes	ORS	No						Yes	2017-12-22	2017-12-22	Yes	0	Yes
17N1064	IPD	Baudh	2017-12-22	Yes	No	No	Yes	Yes	2017-12-21	7	no		some	Yes	ORS	No						Yes	2017-12-22	2017-12-22	Yes	0	Yes
17N1065	OPD	Kathmandu		Yes	No	No	Yes	No	2017-12-22	9	no		some	Yes	ORS	No						Yes	2017-12-23	2017-12-23	Yes	0	Yes
17N1066	IPD	Kathmandu	2017-12-24	Yes	No	No	Yes	No	2017-12-23	11	No		Severe	Yes	ORS	No						Yes	2017-12-24	2017-12-24	Yes	0	Yes
17N1067	OPD	Lalitpur		Yes	No	No	Yes	Yes	2017-12-23	7	yes	2	some	Yes	ORS	No						Yes	2017-12-24	2017-12-24	Yes	1	Yes
17N1068	OPD	nuwakot		Yes	No	yes	Yes	Yes	2017-12-25	8	no		some	Yes	ORS	No						Yes	2017-12-26	2017-12-26	Yes	0	Yes
17N1069	IPD	Kathmandu	2017-12-27	Yes	No	No	Yes	No	2017-12-23	15	no		Severe	Yes	IV	No						Yes	2017-12-28	2017-12-28	Yes	1	Yes
17N1070	IPD	Bhaktapur	2017-12-28	Yes	No	No	Yes	No	2017-12-26	9	No		Severe	Yes	IV	No						Yes	2017-12-29	2017-12-29	Yes	1	Yes	G1PNOT TYPED
17N1071	IPD	Balaju	2017-12-29	Yes	No	No	Yes	No	2017-12-28	10	no		severe	Yes	ORS	No						Yes	2017-12-29	2017-12-29	Yes	1	Yes
17N1072	OPD	chitwan		Yes	No	No	Yes	No	2017-12-28	9	no		some	Yes	ORS	No						Yes	2017-12-29	2017-12-29	Yes	0	Yes
17N1073	IPD	Rupndehi	2017-12-30	Yes	No	No	Yes	No	2017-12-29	10	no		Severe	Yes	ORS	No						Yes	2017-12-31	2017-12-31	Yes	1	Yes
17N1074	OPD	bhaktapur		Yes	No	yes	Yes	Yes	2017-12-29	5	no		some	Yes	ORS	No						Yes	2017-12-31	2017-12-31	Yes	0	Yes
